# Supplementary material for: Allometrically scaling tissue forces drive pathological foreign-body responses to implants via Rac2-activated myeloid cells
Source: Nat Biomed Eng. 2023 Sep 25;7(11):1419–36. doi: 10.1038/s41551-023-01091-5 (PMC10651488; doi:10.1038/s41551-023-01091-5)
Supplement: Supplementary file 3 — Antibody panel for CODEX run. [file 41551_2023_1091_MOESM3_ESM.xlsx]

## Sheet: Panel
Antibody	Barcode	Clone	Vendor	Titration used for CODEX
Rac2	BX035	polyclonal	Invitrogen	1 in 50
Mif	BX042	polyclonal	ABCAM	1 in 50
Ccl4	BX027	polyclonal	LifeSpan Bio	1 in 50
Cxcl2	BX033	polyclonal	Bio-rad	1 in 50
Pdgfra	BX030	EPR22059-270	abcam	1 in 50
aSMA	BX049	polyclonal	abcam	1 in 50
Adgre1(F4/80)	BX037	A3-1	abcam	1 in 50
Ms4a1 (CD20)	BX041	SP32	abcam	1 in 50
Col1	BX031	EPR24331-53	abcam	1 in 50
Arg1	BX040	polyclonal	abcam	1 in 50
CD18	BX026	M18/2	Biolegend	1 in 50
CD16/32	BX034	2.4G2	bd biosciences	1 in 50
CD45	BX007		Akoya	1 in 50
CD90.2	BX001		Akoya	1 in 100
CD19	BX020		Akoya	1 in 50
MHC II (H2-A)	BX014		Akoya	1 in 100
Ly6g	BX024		Akoya	1 in 100
CD3	BX021		Akoya	1 in 50
CD24	BX022		Akoya	1 in 50
CD44	BX005		Akoya	1 in 50
CD11b	BX025		Akoya	1 in 50

## Sheet: reporter plate layout
REPORTER PLATE SET UP
Cycle 1	Blank
	Blank
	Blank
Cycle 2	⍺SMA-BX049
	Rac2-BX035
	Mif-BX042
Cycle 3	F4/80-BX037
	CD20-BX041
	Ccl4-BX027
Cycle 4	Collagen I-BX031
	CD18-BX026
	Cxcl2-BX033
Cycle 5	Arg1-BX040
	CD19-BX020
	PDGFR⍺-BX030
Cycle 6	CD16/32-BX034
	MHCII-BX014
	Ly6G-BX024
Cycle 7	CD45-BX007
	CD44-BX005
	CD3-BX021
Cycle 8	CD90.2-BX001
	Empty
	Empty
Cycle 9	CD11b-BX025
	Empty
	Empty
Cycle 10	CD24-BX022
	Empty
	Empty
Cycle 11	Blank
	Blank
	Blank

## Sheet: Sheet1
Marker	Screened?	Akoya Inventory?	Overall Intensity (in total population)	Cell Type(s) Predominantly Expressing	Barcode	Vendor	clone/cat	Notes
Markers for conjugation (16 markers)
Rac2	No	No	Medium	Immune cells	BX035
Mif	No	No	High	Most cells	BX042
Ccl4	No	No	Medium	Immune cells	BX027
Cxcl2	No	No	High	Immune cells (neutrophils particularly)	BX033
Pdgfra	No	No	Medium	Fibroblasts	BX030
aSMA	Yes	No	Low	Fibroblasts	BX049	abcam	ab5694	Tested on human tissue but has cross reactivity with mouse as well
Adgre1(F4/80)	No	No	Low	Macrophages (mostly)	BX037	Biolegend	BM8	also conjugated a clone for Dominic
Ms4a1 (CD20)	No	No	Low	B-cells	BX041
Col1	No	No	High	Fibroblasts	BX031
Arg1	No	No	Low	Macrophages	BX040			I have conjugated one for Dominic
CD18	No	No	Medium	Immune Cells	BX026
CD16/32	Yes	Yes	Medium	Immune Cells	BX034
Akoya Inventory (8 markers)
Cd45	Yes	Yes	High	Immune Cells	BX007
Cd90.2	Yes	Yes	Medium	Fibroblasts (mostly)	BX001
Cd19	Yes	Yes	Low	B-cells	BX020
MHC II (H2-A)	Yes	Yes	Medium	Macrophages & B cells	BX014
Ly6g	Yes	Yes	Very Low	Neutrophils	BX024
Cd3	Yes	Yes	Low	T-cells	BX021
CD24	Yes	Yes	Low	Neutrophils (mostly)	BX022
Cd44	Yes	Yes	High	Most cells (mainly immune)	BX005
Cd11b					BX025
