# Supplementary material for: Allometrically scaling tissue forces drive pathological foreign-body responses to implants via Rac2-activated myeloid cells
Source: Nat Biomed Eng. 2023 Sep 25;7(11):1419–36. doi: 10.1038/s41551-023-01091-5 (PMC10651488; doi:10.1038/s41551-023-01091-5)
Supplement: Supplementary file 4 — Cell-defining genes. [file 41551_2023_1091_MOESM4_ESM.csv]

Myeloid	Lymphoid	Fibroblast	Endothelial
S100a9	Ccl5	Col1a1	Sparcl1
S100a8	Cd79a	Col3a1	Rgs5
Cxcl2	Nkg7	Col1a2	Gpihbp1
Il1b	Ly6d	Sparc	Col4a2
Wfdc17	Uba52	Dcn	Cldn5
Ccl4	Gm8369	Fstl1	Egfl7
Lyz2	Rps27	Meg3	Cdh5
Ccl3	Ptprcap	Bgn	Pecam1
Slpi	Gm43603	Serpinh1	Tinagl1
Apoe	Rpl35	Serping1	Esam
Tyrobp	Ets1	Aebp1	Plvap
Fcer1g	Gm11808	Rarres2	Flt1
Pf4	Gimap6	Ly6c1	Adgrf5
Ctss	Vps37b	Gpx3	Emcn
Ccl6	Rps24	Mfap5	8430408G22Rik
Clec4e	Ltb	Sfrp2	Sept4
Srgn	Cd3d	Dpt	Tspan7
Cd14	Tmsb10	Postn	Ltbp4
C1qb	Limd2	Fbn1	Kdr
Alox5ap	Satb1	Pi16	C1qtnf9
Clec4d	Rps15a	Col5a2	Mmrn2
C1qa	Rps7	Clec3b	Ptprb
Slc7a11	Gimap4	Mmp2	Gm13889
Il1rn	Rpl13	Serpinf1	Tcf15
C1qc	Gimap1	Igfbp7	Adgrl4
Ccl9	Rpl13a	Lum	Myct1
Hmox1	Rpl18a	Fbln2	Apold1
Irg1	Rpl27	Mt2	Mcam
Arg1	Rpl12	Timp1	Bcam
Lst1	Rps6	Col5a1	C130074G19Rik
Msrb1	Rpl15	Loxl1	Higd1b
Spp1	Rpl17	Col6a3	Podxl
Cebpb	Rpl39	Htra3	Fam167b
Plek	Rpl3	Nid1	Robo4
Fth1	Rpl4	Pcolce	Aplnr
Ccrl2	Rpl6	Col14a1	Tie1
Lilrb4a	Rplp0	Col6a1	Angpt2
Lgals3	Rps16	Ndufa4l2	Tmem252
Lgmn	Rpl9	Igfbp5	Adgrg1
Marcksl1	Rps18	Cthrc1	Ushbp1
Psap	Rps13	Igfbp6	Hrct1
Ftl1	Rpl8	Lox	Cyyr1
Tpd52	Rps19	Prss23	Sox18
Mafb	Rps3	Cxcl12	Prex2
C5ar1	Rpl21	Cd34	Pcdh17
Cybb	Rpl19	Cald1	Grrp1
Ninj1	Rps5	Sbsn	Nes
Lilr4b	Rpl36	Ccdc80	Dll4
Rnf149	Rpl32	Adamts5	Ccdc85a
Mpeg1	Rps11	C1s1	Sox17
