# Supplementary material for: Allometrically scaling tissue forces drive pathological foreign-body responses to implants via Rac2-activated myeloid cells
Source: Nat Biomed Eng. 2023 Sep 25;7(11):1419–36. doi: 10.1038/s41551-023-01091-5 (PMC10651488; doi:10.1038/s41551-023-01091-5)
Supplement: Supplementary file 6 — Human genes (raw). [file 41551_2023_1091_MOESM6_ESM.csv]

	logFC	logCPM	PValue	FDR
CYP1B1	0.877645518	8.514548562	0.000318002	0.031795429
CCL5	1.174010583	8.093585286	0.000382084	0.036193803
CHI3L1	2.09832057	10.59320438	0.000750538	0.048186875
CKLF	0.673058298	7.951781681	0.000813239	0.048186875
BIRC3	0.834224791	8.01064139	0.000886151	0.048186875
KRT14	2.230253509	7.975027519	0.00090177	0.048186875
DNMT1	0.635658858	8.18524993	0.001120342	0.055118766
IL2RG	1.047426926	7.998739632	0.00138553	0.061434978
CASP4	0.570902939	7.784473413	0.001670652	0.068352677
PDCD1LG2	0.843040421	6.834955579	0.00226639	0.083088527
ERO1L	0.759847225	8.145353638	0.002274744	0.083088527
EVL	0.825319401	9.939334184	0.002560065	0.08618788
CD40	0.809830529	8.367512473	0.002564696	0.08618788
NAIP	0.82857304	9.414285352	0.002628956	0.08618788
ICAM1	0.791265621	8.420194235	0.002747072	0.088075369
LYZ	1.584517631	13.60707274	0.002893999	0.088362551
RAC2	0.910674944	8.453411228	0.00290003	0.088362551
RNF149	0.672881355	9.38917362	0.002925631	0.088362551
DNAJB11	0.574266555	8.114095056	0.003729215	0.100159139
KRT5	2.23910268	7.239588832	0.003749309	0.100159139
GBP1	0.843649189	8.381610982	0.004474053	0.110999125
STAT1	0.991126352	9.656906471	0.004582364	0.111465897
CCL4	1.045920171	8.874561539	0.004753696	0.111592002
PLAUR	0.802259784	9.199153793	0.005015671	0.114073556
VASH1	0.543689367	7.195797457	0.005035877	0.114073556
DSP	1.455624227	7.576967048	0.005141277	0.11435092
MMP14	1.029791803	10.7300238	0.005202288	0.11435092
SRC	0.72794593	7.512385835	0.005310177	0.11435092
CCND1	0.893934838	8.819551733	0.00532309	0.11435092
ID2	0.509932151	8.316550582	0.005865538	0.11856878
PLAU	0.675503292	8.979076229	0.006639953	0.128126493
VCAM1	0.620279992	8.826765302	0.006762508	0.129294181
LTBR	0.603263815	8.655812996	0.00737277	0.137186184
MMP9	2.053170434	11.14386979	0.007708615	0.137836107
FBP1	1.539664068	9.92004342	0.007743856	0.137836107
HLA-A	1.000490478	12.8071439	0.007770922	0.137836107
IRAK3	0.489146612	7.795072747	0.007825409	0.137836107
HLA-B	0.995447436	13.10970999	0.007843065	0.137836107
IL4R	0.575388646	8.737701694	0.00787068	0.137836107
CXCR4	0.893217108	9.002636874	0.008210765	0.138587379
CXCL9	1.295594193	8.140638066	0.0086155	0.141023975
CSF1	0.72787781	8.953401742	0.008712423	0.141023975
PLK3	0.643799775	8.354484424	0.008937727	0.142184916
ALCAM	0.566690541	8.30142524	0.010248414	0.154765901
SERPINE1	0.733266054	9.635299477	0.010958352	0.164296441
TWIST2	0.88536951	7.601029238	0.011264448	0.166490138
GAL	1.363983504	7.153447604	0.011363643	0.16677346
INHBA	0.718363454	7.424633293	0.011900471	0.169866993
RGS2	0.813977168	8.783587765	0.012806682	0.173101727
FCGR1A	0.86715448	8.067122189	0.012870455	0.173101727
GNL3	0.478504211	8.197446397	0.013046416	0.173761595
CCL22	1.103182527	7.040538022	0.013615563	0.176458854
PTPN1	0.495037411	8.0358673	0.013632378	0.176458854
TNFAIP3	0.674603831	8.291950026	0.013900606	0.176643986
C1QA	0.868085589	11.23068448	0.013984566	0.176643986
CHSY1	0.521724865	7.521282117	0.014363637	0.179244428
EIF4A1	0.669460317	10.98469696	0.014637292	0.179730772
NME1	0.466584432	7.854101337	0.014722673	0.179730772
IL10RB	0.498752401	8.377263151	0.015611417	0.186978118
NRP2	0.620805139	8.468497525	0.015716911	0.187165962
BAK1	0.406258049	7.561339919	0.016013156	0.188539078
MYC	0.550358618	8.300988187	0.016187712	0.188944479
TNFRSF10B	0.489887287	8.102469156	0.016509503	0.188944479
CYBB	0.958073792	11.14402518	0.016606239	0.188944479
VHL	0.466716724	8.354605197	0.016992999	0.188944479
NFKB1	0.437864702	8.201333583	0.017044895	0.188944479
GADD45A	0.603948366	8.240492207	0.017524762	0.19049872
EML4	0.552126389	8.643086662	0.017550746	0.19049872
TAP1	0.542630316	7.736664815	0.018402008	0.19666556
FZD1	0.583402546	8.559552592	0.018866973	0.197581768
HSD17B4	0.560651424	8.829989161	0.01916663	0.197609731
TOR1A	0.401033767	7.268991754	0.019617232	0.199412158
CMTM3	0.587421223	8.565360044	0.019711566	0.199412158
BCAT1	0.835554776	10.0280122	0.019816958	0.199509855
CCND3	0.431406535	8.275257002	0.020176492	0.20073065
RPS6KA1	0.677199593	7.883748152	0.020353963	0.201031554
IL7R	0.803618725	7.190576128	0.020565616	0.202163883
PTDSS1	0.457850688	8.209715145	0.021034947	0.204469207
COL11A1	1.21912429	8.994810827	0.021094472	0.204469207
MT2A	0.572660153	10.46302304	0.021385963	0.205608317
IRF3	0.444015867	7.975293122	0.021750223	0.205608317
HIST1H3H	0.664455142	8.097193943	0.021812898	0.205608317
MDM2	0.632704909	9.65326966	0.021980536	0.205608317
IFNGR1	0.60906815	9.84233223	0.021987128	0.205608317
ITGA5	0.580603334	8.407586771	0.022340317	0.205608317
CD44	0.812999504	11.20303241	0.022447249	0.205608317
MDK	0.755472946	8.021867739	0.022541372	0.205608317
THBS2	0.764421699	10.20997179	0.022666505	0.205608317
KRT19	1.406452752	7.732115259	0.022780472	0.205608317
MIF	0.623318053	10.4862629	0.02301672	0.205866283
TMSB10	0.680678245	13.98034435	0.023331707	0.206907563
NAP1L1	0.6165696	10.83919346	0.023983995	0.210249868
SLC28A3	1.11540283	7.12105354	0.024011261	0.210249868
WNT2	0.764773831	6.258449708	0.024329828	0.210552983
SOCS1	0.431197635	7.176997352	0.024445059	0.210552983
FGL2	0.650028188	9.581954946	0.02445001	0.210552983
PMS2	0.45542275	8.081789629	0.024785985	0.210855259
TNFRSF10A	0.514212233	6.669450521	0.02485845	0.210855259
PDGFRA	0.605368747	8.786445089	0.024889824	0.210855259
PIK3CD	0.665211506	7.624968654	0.025196547	0.21254565
BCL10	0.444265584	7.98760392	0.02587152	0.213107699
SLC7A7	0.732219851	7.86959363	0.026096157	0.214111775
LOX	0.902637143	9.180786076	0.026393088	0.214725676
UBE2I	0.516396457	8.990078246	0.026658693	0.214725676
COL3A1	1.322559098	14.81204707	0.026686156	0.214725676
RALA	0.413343275	8.265674068	0.027007296	0.214821391
CDC25B	0.383133203	7.249051895	0.027254822	0.215965963
PCNA	0.419749648	7.907939811	0.027497251	0.217061634
IL1R1	0.535003539	8.661100541	0.027606721	0.217103418
APP	0.787756559	10.67035446	0.028163849	0.217567318
MLLT4	0.424670526	7.812795774	0.028695979	0.217567318
NFKBIZ	0.587248809	9.330836272	0.028708917	0.217567318
CASP7	0.398534489	7.281808897	0.028709699	0.217567318
CD163	0.759921533	10.46033659	0.029313285	0.218075709
SLAMF7	0.872333028	7.392120612	0.029401849	0.218075709
HDAC1	0.368171166	7.812657305	0.029458857	0.218075709
DNAJC10	0.460230631	8.415479925	0.029803029	0.219147696
CALR	0.600261571	10.63927127	0.029864657	0.219147696
SLC31A1	0.555691494	8.325532983	0.030438997	0.221217072
CTSH	0.737984062	10.46730503	0.030471791	0.221217072
LTB	0.773260171	6.744807982	0.030571265	0.221217072
CSF1R	0.623395786	9.333728821	0.030782999	0.221978446
PRKACB	0.455237089	8.259300779	0.031531084	0.226588893
FYN	0.503683305	7.568180545	0.03175491	0.226634358
BIRC2	0.386001849	8.505974036	0.03323121	0.233177918
GJA1	0.818742149	9.47223437	0.034140513	0.237955948
DAPK1	0.451396515	7.929176663	0.03477495	0.238644594
IRAK1	0.421046882	8.577634406	0.035007399	0.238644594
ATG3	0.417962974	8.471059067	0.035113167	0.238644594
CCL21	0.909937784	8.021163054	0.03526275	0.238644594
FN1	0.941650802	14.28514739	0.036025265	0.241067797
DNAJC3	0.519277997	8.370952506	0.036090764	0.241067797
PPIB	0.64277625	10.84666539	0.037229827	0.245818344
ETS1	0.449391387	8.939742023	0.037375603	0.245818344
BLVRA	0.408310235	7.97739686	0.037881735	0.247478167
STAT2	0.563324746	9.007504796	0.038510059	0.25001546
CCBL2	0.49998639	6.241649419	0.038713858	0.250558016
APEX1	0.461532306	9.083737021	0.039114966	0.252370243
VCAN	0.724123641	10.05011084	0.039411271	0.253497186
HSPA5	0.608520732	9.523955927	0.039833218	0.254870463
RIPK2	0.476645182	7.383578623	0.039991671	0.254870463
CTSS	0.907469841	10.98759603	0.04017439	0.255254354
TNFSF10	0.509002909	9.077337146	0.040430577	0.256101287
REL	0.478302914	7.552213455	0.041163237	0.258459806
TNFRSF14	0.5837691	9.015881515	0.041974911	0.26268983
CBX5	0.423816386	8.2448779	0.042661372	0.265391936
COL5A2	0.948209979	10.41043654	0.042894088	0.266032257
H2AFX	0.37584594	7.096047836	0.043551863	0.268526869
EXT1	0.428948335	8.116060374	0.043990515	0.270105962
THBS1	1.015828842	11.02667211	0.044134003	0.270105962
TGFBR1	0.518333833	9.206876667	0.04428292	0.270105962
PRKCD	0.524248395	8.137141865	0.044329652	0.270105962
MYD88	0.468888966	8.225859329	0.044591725	0.270105962
SLC2A3	0.738332071	9.226613671	0.045032405	0.270105962
TOP1	0.345508616	8.37383683	0.045063838	0.270105962
CXCL2	0.807898194	9.255879589	0.045339685	0.270105962
F2R	0.378738207	7.270363086	0.045606366	0.270105962
SLA	0.504731394	8.175158741	0.045669651	0.270105962
ACLY	0.397996342	8.545399646	0.045720235	0.270105962
NFKBIA	0.441416007	8.562575375	0.045752114	0.270105962
CD3D	0.667924524	6.885076287	0.046031476	0.270987557
ACSL4	0.412705043	8.605214637	0.046515209	0.271978603
TLR1	0.439333471	7.956248142	0.046723179	0.271978603
IDH1	0.501257514	8.83823138	0.048135815	0.276876526
IFT52	0.38338222	6.88942023	0.048227533	0.276876526
DAXX	0.346358609	8.065889731	0.048554235	0.277986332
CDK4	0.406250291	8.027560239	0.049063198	0.279365316
CTGF	0.736196008	10.82686176	0.049322263	0.279966819
SOD2	0.73986545	11.83537392	0.051396756	0.288708463
GADD45B	0.53219442	8.925434349	0.052062208	0.290807721
LTF	1.0352649	6.897387358	0.052273194	0.290807721
ACTR2	0.517911457	10.71626068	0.052328645	0.290807721
CCL19	0.845822643	8.246130508	0.052534997	0.290854281
LTBP1	0.503633314	8.155696126	0.053571699	0.292629952
CNPY2	0.422809087	8.543682235	0.054074681	0.292629952
VAMP8	0.619161028	9.382985831	0.054191479	0.292629952
OLR1	0.853163234	8.055279082	0.054306806	0.292629952
IL10RA	0.593325208	9.229828263	0.054606367	0.292629952
ADAR	0.467418869	9.135872066	0.054622385	0.292629952
P4HB	0.515005217	10.38391654	0.054897716	0.293350874
ACVR1B	0.337217012	7.67115236	0.056603712	0.296592698
KIT	0.80853462	6.626065527	0.056642943	0.296592698
