# Supplementary material for: Allometrically scaling tissue forces drive pathological foreign-body responses to implants via Rac2-activated myeloid cells
Source: Nat Biomed Eng. 2023 Sep 25;7(11):1419–36. doi: 10.1038/s41551-023-01091-5 (PMC10651488; doi:10.1038/s41551-023-01091-5)
Supplement: Supplementary file 7 — Myeloid Seurat clusters. [file 41551_2023_1091_MOESM7_ESM.csv]

c0	c1	c2	c3	c4	c5	c6	c7
Cd36	S100a9	Ccl8	Plac8	AW112010	H2-Eb11	Ccl5	Ebf1
Fn1	S100a8	Sepp1	Ms4a4c	Mmp12	H2-Ab12	Ccr7	Cd79a
Ctsl	G0s2	Apoe	Ly6c2	Arg11	H2-Aa2	Fscn1	Ly6d
Lpl	Gm5483	C1qa	Ccr2	AA4671971	Cd743	Tmem1231	Gm43603
Rnf128	Retnlg	Gas6	Ccl21	Prdx11	Cd209a	Tbc1d4	Ms4a1
Cav1	Ifitm1	C1qc	Ccl71	Nos2	H2-DMa1	Serpinb6b	Gm8369
Psap	Lcn2	C1qb	Ms4a6c1	Pdpn1	H2-DMb11	Ccl22	Bank1
Gpx1	Ccl3	Folr2	Ms4a6b1	Clec4n1	Ear2	Ramp3	Fcmr
Pmp22	Ccl4	Mrc1	H2-Aa1	Prdx61	Mgl2	Il4i1	Pax5
S100a4	Stfa2l1	Fcgrt	H2-Ab1	Esd1	Klrd1	Cd200	Satb1
Rpl37a	Irg1	Cbr2	Fcgr1	Ly6i	Clec4b1	Zmynd15	H2-Ob
Igf1	Hdc	F13a1	H2-Eb1	Ass1	Olfm1	Socs2	H2-DMb22
Ahnak	Slpi	Tmem176b	Cd741	Tmsb101	Klrb1b	Cacnb3	Cd79b
Pf4	Wfdc21	Ms4a7	Chil3	Sod2	Cbfa2t3	Rogdi	Scd1
Crip1	Il1b	Ednrb	Ccl91	Mif1	H2-DMb2	Serpinb9	Ccr71
Gngt2	Il1r2	Pltp	Irf7	Prdx51	Batf3	Birc2	Ets1
Prdx1	Il1f9	Itm2b	Ifitm3	Sdc1	Ccnd2	Spint2	Ralgps2
Arg1	Hcar2	Dab2	Aif11	Fth11	Ramp1	Net1	Hes1
Cybb	Slc7a11	Serinc3	Ly6e1	Hmox11	Klrk1	Tnfrsf9	Cd69
Ctss	Lrg1	Ifi27l2a	Tgfbi	Sgk11	Plbd11	Eno3	Rps272
Lgmn	Mxd1	Clec10a	H2-DMa	Mmp141	Ccnd1	Adrbk2	Ltb
Rps28	Cxcl2	C4b	Ifi27l2a1	Pla2g7	Napsa1	Gm13546	Uba523
Rpl38	Trem1	Tmem176a	Tppp31	F10	Slamf9	Stat4	Mef2c1
Rps21	Cd24a	Ccl7	Ms4a6d1	Aldoa1	Bri3bp	P2ry10	Cd745
Rpl36a	Msrb1	Wwp1	Ifi203	Eno1	Ccr21	Tubb2b	Rps15a5
Vim	Lmnb1	Timp21	Tmsb10	Cxcl161	Syngr21	Tbc1d8	Rpl18a4
Rpl41	Clec4e	Ly86	Lgals12	B2m2	Rpl134	Flt3	Rpl354
Rps26	Srgn	Igfbp4	Pyhin1	Sdc42	Rps61	Mreg	Rps245
Rps27a	Csf3r	Cd83	Ly861	Ero1l	Rps112	Nudt17	Il1f91
Rps20	Ccrl2	Mt11	Mnda	Cxcl31	Rpsa2	Tmem39a	Rpl136
Ctsb	Gadd45a	Ptpn18	Zbp1	Gapdh	Cnn2	Lrrk1	Rpl13a4
Rpl22	Samsn1	Gm424181	Phf11b	Cstb1	Rpl143	Klrd11	Rps74
Lgals3	Il1rn	Maf1	Ifi30	Lgals32	Rps53	2200002D01Rik	Fau2
Rplp2	Marcksl1	Adgre11	Hspa8	Tpi11	Lsp11	Fam177a	4930523C07Rik1
Rplp1	S100a11	Ehd4	Rplp0	H2-Q7	Fgfr1	Hmgn3	Rpl84
Rpsa	Cxcr2	Nrp1	Ctsc1	Psme21	Rps183	Foxp4	H2-Eb13
Rpl35a	Pnrc1	Serpinb6a1	Slc25a5	Ly6a2	Naga	Etv31	Rps194
Rpl31	Slfn4	Cfh	Ifi204	Fpr21	Rps4x3	Pcgf5	Rpl214
Rpl36	Ccr1	Fos	Plbd1	Pgam11	H2afy1	Relb	S100a91
Rpl37	Gm20406	Ly6e	Arpc1b	Txn11	Rin3	Grasp	S100a81
Cox7c	2310001H17Rik	Ctsc	Tmsb4x	Npc22	Cytip	Nr4a31	H2-Aa4
Lyz2	Sell	Pf41	S100a101	Id21	Rpl43	Myo1g1	Irg11
Rps8	Cxcl3	Grn1	Clec4a31	Grina1	Etv3	H2-Q6	Rpl94
Rps12	Mcemp1	Rgs10	Epsti11	Gclm1	Eef1g2	Traf11	Rpl65
mt-Co1	Pglyrp1	Trf	Rps111	Hilpda1	Unc119	Il15ra	Malat12
Rps17	Cd14	Pld4	Pld41	Ptgr1	Rpl323	Plxnc1	Cd24a1
Rps14	Upp1	Tgfbr2	H2-DMb1	Ldha1	Rplp02	Rras2	Rpl173
Rps19	Slfn1	Unc93b1	Rps6	Glrx1	Rpl311	Fam60a	Rps283
Cox4i1	Ptgs2	Fosb	Ly6a1	Msr12	Gm2a1	Pdcd1lg2	Eif11
Rps10	Arg2	Ltc4s1	Bst21	Pkm1	Rpl193	Poglut1	Tmsb104
