# Supplementary material for: Allometrically scaling tissue forces drive pathological foreign-body responses to implants via Rac2-activated myeloid cells
Source: Nat Biomed Eng. 2023 Sep 25;7(11):1419–36. doi: 10.1038/s41551-023-01091-5 (PMC10651488; doi:10.1038/s41551-023-01091-5)
Supplement: Supplementary file 8 — HTG molecular raw data. [file 41551_2023_1091_MOESM8_ESM.csv]

	Baker_1	Baker_1	Baker_1	Baker_1	Baker_1	Baker_1	Baker_1	Baker_1	Baker_1	Baker_4	Baker_4	Baker_4	Baker_4	Baker_4	Baker_4	Baker_4	Baker_4	Baker_4	Baker_4	Baker_4
ACTB	14893	11697	86399	54512	85931	88545	137732	72574	128707	14408	9460	82714	84443	151932	109459	88873	114942	111500	155344	69425
ATP5F1	502	625	8495	4875	5769	2642	5664	7028	4158	489	501	2529	3196	5593	4865	3154	4915	4464	5873	3962
DDX5	4244	6832	45346	41645	28925	61502	60005	55118	72343	5861	6651	52245	56356	57487	62559	63292	49470	54703	71454	73453
EEF1G	6252	16165	98882	30986	61859	47248	73816	104620	48315	5813	8080	56197	67828	64353	90440	56946	61013	61648	80442	89896
GAPDH	20308	131271	784602	66558	614096	73794	193737	780749	113726	24425	31475	81529	103433	223216	239894	182684	194368	226420	267465	109298
NCL	3162	4003	22417	15037	13116	17791	31844	29415	25710	4156	3596	21335	23548	20181	30495	30795	19678	21003	27107	27732
OAZ1	2991	4373	38276	16383	30680	22671	47020	38223	42508	2893	3575	24137	21271	48609	42033	28536	32488	35510	46419	26465
PPIA	689	509	6315	6764	2318	4073	4977	3084	4144	509	350	2782	2859	5881	4227	4130	5944	6269	9559	4913
RPL38	7583	16543	128981	55504	102384	81008	112752	160874	107147	8718	10469	91364	109059	107413	152248	98281	96389	102350	141315	111692
RPL6	1903	2187	27954	16573	10564	20067	21855	20011	17197	1504	1678	14658	21437	19846	28206	14669	23223	20893	27138	27648
RPS7	5371	7931	55360	37719	28630	51886	69913	60285	55777	5339	5473	48855	56389	52559	88668	51127	54375	56970	80140	78272
SLC25A3	2535	6596	62320	15244	23323	18667	29545	48686	23655	3128	3057	21562	19957	25842	26701	29973	22940	23462	30236	24033
SOD1	2126	3373	27960	13140	23085	15541	27344	32252	25867	2167	2648	18065	15844	20046	23749	25978	15757	15216	20791	21405
TBP	128	97	1652	2111	362	687	664	742	619	86	34	501	773	977	879	487	1003	995	1650	880
YWHAZ	3491	3929	37188	26154	18068	29332	56785	32752	53019	3494	3271	29942	29321	38664	43480	56641	38195	37427	55673	36627
A2M	3892	6153	47976	24216	29307	53696	48695	46066	88102	5388	4378	76644	53135	73633	62891	62163	46071	43766	59673	54764
ABCA2	324	177	2890	6212	1474	2469	2142	1549	2132	247	128	1175	1954	1457	1710	1001	1961	2142	2353	2534
ABCA3	223	148	2516	4957	809	1468	1277	1397	1189	125	80	1015	1078	988	1154	718	1683	1369	1914	977
ABCA4	182	28	859	2214	798	342	337	486	331	64	15	179	192	451	343	305	640	669	896	462
ABCA5	223	272	3810	4344	1954	1700	1274	2631	1460	147	119	753	855	1306	1942	891	1317	1526	2182	1906
ABCA9	455	374	4830	5479	3012	2733	4084	4309	4494	299	192	8706	5776	2468	3894	858	1820	1834	2556	4509
ABCB11	132	7	1288	2176	540	577	234	820	246	72	14	234	45	180	354	150	103	470	227	95
ABCB4	185	205	3455	4910	1180	1433	666	1761	516	105	43	207	583	1253	549	604	1441	1352	2153	332
ABCB5	159	48	1684	3869	783	666	807	662	596	82	33	325	533	886	257	307	978	1153	1624	490
ABCB6	250	169	2158	3665	1092	1439	848	1515	827	161	109	660	1145	997	785	1063	1302	1233	2160	1124
ABCC1	451	412	3156	5176	1147	3594	6151	3690	4323	448	340	3069	2491	2597	5189	6045	4357	5325	6316	3923
ABCC10	304	121	2131	3896	1526	2403	1991	1199	1754	397	146	1288	1706	1749	2079	1980	1988	2191	2780	1546
ABCC11	202	44	1795	4270	579	904	389	974	489	93	13	36	354	575	391	227	1046	890	1816	425
ABCC12	169	44	1537	4157	668	688	354	1614	414	98	76	137	123	608	143	287	1380	1323	1203	240
ABCC2	130	34	1541	3606	823	384	527	626	468	94	29	403	259	163	630	354	110	615	217	258
ABCC3	331	328	3253	5342	2141	2372	3392	2473	6001	605	150	1035	1094	5209	6066	5457	6118	6714	8947	1393
ABCC4	306	291	2737	5794	2332	2555	2230	2571	2403	267	215	1160	2269	2227	1918	1430	2066	2938	2607	1855
ABCC5	298	352	4432	5193	2529	2154	2004	2526	4495	310	149	1721	1017	3211	2208	2863	2580	2421	3030	2395
ABCC6	199	46	889	2376	736	450	399	649	413	70	14	315	279	363	231	122	758	655	487	205
ABCD1	231	206	3356	4111	1965	1516	1749	2298	2494	197	137	1441	1042	1987	2200	1534	1514	2077	1946	1208
ABCD3	226	263	3021	3317	1549	1356	1996	1725	1907	300	270	1661	1526	1492	1948	1793	1009	1598	1457	2746
ABCD4	357	247	2698	4493	2006	3172	2592	2975	1993	307	205	1933	2616	1815	2265	2208	1684	2232	2002	2615
ABCF1	403	662	6293	6207	3851	3875	3853	5289	3765	350	292	2493	4464	4630	3631	3381	3958	4491	5013	3697
ABCG2	213	81	2145	3461	1402	998	639	992	1042	133	46	871	540	809	730	566	1200	882	1635	1075
ABCG8	124	10	1928	3027	701	1048	523	840	698	71	11	270	158	558	419	219	1007	853	1200	282
ABHD2	771	445	4253	4948	2093	2208	7120	3759	4122	1096	535	3486	2188	5095	5338	5379	3722	4227	5453	3025
ACACA	240	144	2086	4230	830	1665	1359	1195	1111	186	147	635	753	968	871	1017	1562	1699	1911	1643
ACACB	487	709	8814	5300	6485	8120	4756	6990	4654	273	371	3713	4981	2510	3801	1274	2266	2305	2868	3863
ACADS	297	407	6047	3762	3466	1885	2087	4527	2162	236	182	1064	1236	2056	1816	1612	1844	1591	2408	2001
ACKR1	654	498	5035	5862	1945	5643	5725	7424	6267	534	453	6826	7347	2495	2913	2771	2672	2557	3140	3440
ACKR2	257	189	3544	6126	1539	3041	1648	2382	2312	168	274	5143	2229	2045	1470	890	2596	1572	2821	1290
ACKR3	910	570	6557	4893	7456	5216	9251	9979	9374	654	727	20965	7222	4635	4331	3545	4307	5501	7184	2357
ACKR4	220	95	2011	3279	795	1116	969	1414	1109	239	100	599	541	947	590	399	1281	1009	2004	785
ACLY	771	513	5428	6767	3259	5368	8379	5231	6204	856	588	5010	5186	6454	6139	6802	5996	6785	7820	6376
ACSL3	283	242	3392	4000	1763	1644	2208	2479	2149	238	118	1626	1192	2017	2150	1596	2199	2197	3588	2370
ACSL4	716	618	5886	6964	3908	4800	7195	5971	7066	840	449	3913	3674	8963	7136	7978	7135	8104	10511	6050
ACSL5	273	93	1726	5124	1183	2426	1657	1270	2448	220	105	998	1115	2665	2291	2218	1674	2694	2604	1058
ACTA2	454	493	6125	6955	4873	8931	3855	8472	3734	261	932	3692	8852	1917	6284	2668	972	1806	2362	13536
ACTR1B	497	731	5043	5402	2482	4073	5086	5360	3262	420	388	3172	3741	3751	4643	5100	4782	4623	5569	3887
ACTR2	3149	2886	29912	17727	11225	19416	38225	19483	29272	3365	2776	19484	19410	36779	35533	36773	31126	31660	42755	18823
ACTR3B	123	65	1148	2987	630	539	476	928	147	72	40	283	498	310	545	219	97	564	356	474
ACVR1B	318	348	3921	5996	1947	3589	2518	3902	2674	368	206	2706	2760	3663	3704	1708	4420	5184	6088	3466
ACVR1C	291	83	2440	4685	833	1975	1019	1127	780	117	90	565	522	900	554	274	1036	1204	1970	582
ACVR2A	407	258	2446	5983	2227	3690	4249	3231	2141	402	403	2094	4032	2419	2725	2763	1975	3098	3232	3298
ADAM17	287	227	2876	4501	2330	1990	2878	2781	3134	348	233	2646	2059	2369	3110	2911	1593	2488	2409	2088
ADAM23	217	135	2274	3238	755	981	371	877	378	87	114	330	459	631	427	402	1206	839	1638	418
ADAMTS1	398	421	5857	8421	4311	4867	3826	7468	5853	325	659	3038	7468	2532	4758	2025	3649	4408	5187	9833
ADAR	883	914	7934	7709	3937	11713	11056	7141	9605	801	796	8554	7899	11016	12456	10305	8936	10131	13045	9992
ADCK3	444	3742	36996	5422	30543	3423	3960	42548	3655	337	1037	2537	4232	7405	5908	3093	2821	4438	4669	3777
ADIPOQ	1409	683	6526	6470	5368	11959	15653	5121	11980	189	2192	2746	7611	4393	7132	297	2348	2612	3478	7368
ADIPOR1	562	969	9518	5437	4222	5936	6291	5907	10361	583	773	5256	4836	8175	8890	8946	8028	7440	12058	5329
ADIPOR2	459	483	6043	5916	5085	4770	3900	6528	2826	355	463	2556	3503	3855	3253	2854	2990	3597	5263	2933
ADM	788	750	6851	9604	2097	4978	5540	9255	4939	425	468	8263	5328	6015	9311	4391	9538	6161	8327	2916
ADORA2A	178	33	1760	3261	732	1125	531	1194	819	135	45	114	470	722	778	268	631	775	985	401
ADORA2B	454	100	3558	7385	903	1735	2162	1172	1292	289	70	728	752	2511	1551	1301	3696	3146	4715	1311
ADRA1A	190	71	1513	3360	1037	858	705	1281	556	122	37	172	467	548	611	228	1128	774	1099	589
ADRA1B	112	39	1601	2400	798	331	464	859	727	91	12	924	380	63	383	238	44	402	119	261
ADRA1D	152	14	1045	3520	470	613	305	1238	349	82	25	103	256	261	392	186	498	822	570	234
ADRA2A	270	100	2197	4774	1094	2595	1548	1656	1163	242	180	962	1884	904	1783	392	1079	1197	1764	1490
ADRA2B	161	41	943	3263	607	569	396	1109	749	74	9	362	339	496	433	519	918	922	939	224
ADRA2C	120	44	1229	3274	575	962	555	1114	635	96	49	229	682	373	453	243	725	921	952	571
AFF1	1321	417	12202	5719	3226	3963	4655	8578	11140	1624	331	4200	520	1889	1754	1694	1219	882	2574	1258
AGER	161	97	1993	4005	1098	2290	968	1220	1318	219	58	555	1043	1943	1376	1115	1967	1819	2277	1797
AGFG1	551	708	5223	3614	2366	3789	4662	4381	4808	632	618	4056	3183	4493	4914	4861	3737	3771	5401	3494
AGGF1	259	274	4125	4897	1449	2216	2154	2214	2067	202	173	1578	2192	1993	2034	1510	2449	2104	3403	2009
AGT	259	267	3755	4163	2281	1013	645	2812	580	296	179	352	946	752	910	661	1011	1059	1040	1236
AHNAK	9777	9920	72222	59324	49685	63404	151374	70960	130625	9956	6598	104642	92085	73712	68077	91602	64655	74219	91892	59618
AHNAK2	549	360	4295	10605	4204	4719	4938	3042	3669	1107	729	5464	7486	3545	3431	3301	4241	3931	5060	3676
AHR	1437	1553	10672	11721	4105	14187	14735	9894	18189	1678	1205	12348	14812	13045	12531	14478	11007	14879	17582	12281
AHRR	199	40	1212	3098	316	674	398	516	319	107	32	294	261	440	275	235	1113	961	1220	363
AICDA	117	23	1267	2983	692	603	493	1139	859	62	26	185	184	342	160	217	913	793	1049	52
AIFM1	352	483	4035	4397	2169	1832	1892	2916	1883	317	166	1738	1201	2018	2065	2225	2177	1833	3194	1624
AIMP2	416	410	4017	4702	2960	1916	1952	3515	1463	286	231	1609	817	2346	1620	1433	2297	2184	2722	1494
AK1	372	1908	13866	3593	8619	1663	3310	14077	1290	345	977	1150	2531	2586	2229	1825	1791	2629	2605	3329
AK2	214	90	2257	3235	1324	1928	892	757	1472	135	64	655	880	1227	1010	489	1483	1163	1714	1171
AK3	309	115	2742	4396	1056	2113	613	1267	897	117	44	980	732	861	628	840	1443	1500	2082	710
AKAP1	373	1122	11125	5526	6614	4440	3333	9816	3616	384	445	2011	3169	3390	4950	3097	3265	3527	4485	4436
AKR1B1	1011	3307	26210	9922	15703	8496	8636	19536	34148	957	1181	16596	6412	18884	15470	14448	19079	15454	19551	7232
AKR1C3	466	336	4504	5553	4143	3745	5589	4498	5170	563	795	5816	4142	2930	2842	3953	2150	2451	3324	3136
AKT1	170	100	2389	3061	1118	1503	1648	1520	1976	174	57	1264	1375	1973	1665	1336	2506	2169	2612	1839
AKT1S1	535	409	3919	7596	3189	3389	4739	4274	4402	398	268	1458	2312	5020	5459	3759	6953	7249	8567	3206
AKT2	388	714	7030	7207	4063	6786	4729	6099	5617	300	390	4826	4564	3824	3866	3259	4580	4978	5822	5885
AKT3	696	645	6061	6524	2400	5093	7668	4479	5221	472	578	6680	5707	4401	4634	6270	4731	4719	5606	5162
ALAS1	703	927	7846	7105	6461	5027	5983	6057	7814	1066	381	3709	2904	11968	7873	9490	8566	8725	11610	3941
ALB	478	409	2953	3925	1450	540	462	1245	666	574	153	364	565	699	863	340	521	924	753	385
ALCAM	585	583	5346	6851	2659	3577	4796	3457	4709	865	316	2984	2274	6633	9574	6446	6502	6341	9123	3705
ALDH1A1	679	1707	14590	5564	8133	4144	6981	7187	31225	653	481	15027	5387	14641	12198	8251	10181	9208	11552	6149
ALDH1A3	527	353	4815	5239	2987	2408	8095	6540	3286	313	545	8178	3331	4238	7034	3289	4668	5486	7566	4950
ALDH2	766	1229	11435	5502	9508	5816	7926	9025	13950	483	657	6046	3897	14258	11436	3839	9114	11415	12652	3953
ALDH4A1	244	349	3830	4801	2889	1166	987	3254	3318	191	131	694	1318	2258	2129	2123	1454	2059	1986	1557
ALDOC	189	49	1057	4222	971	622	1349	1583	1070	141	136	275	912	1019	1747	551	1009	1771	1324	820
ALK	215	31	1605	4795	679	1048	482	796	603	105	20	220	316	609	319	172	1093	1138	1668	318
ALKBH2	169	95	1433	3674	882	1088	963	1947	949	161	76	328	457	920	824	436	1144	993	1899	987
ALKBH3	316	285	3389	4927	1561	1961	2332	2378	1226	236	238	1970	2034	2357	2568	2283	2428	2594	3574	1968
ALPL	254	45	1743	2855	590	1770	1115	584	521	145	90	518	1022	687	882	689	1650	927	1650	2517
AMER1	209	113	2040	4073	896	1477	1109	1383	547	116	71	682	752	801	846	584	1306	1277	1713	1198
AMFR	895	1924	15431	10025	9236	8817	12846	14049	13900	783	964	10241	8925	10821	11478	12045	10121	10541	13671	12491
AMH	206	90	2157	3832	1417	1704	488	1328	825	132	34	420	548	492	793	237	821	952	1040	478
AMOT	226	627	7268	3979	4013	1947	1570	6709	1198	134	347	1429	2379	1785	1580	715	1541	1529	2472	1997
ANAPC2	563	477	4107	5912	3134	4254	3070	2386	3261	427	190	3078	2873	3415	2810	2518	3397	3975	4892	3401
ANG	259	78	1938	5170	602	1459	521	829	755	133	27	309	372	868	485	378	1282	1717	1785	480
ANGPT1	231	460	5604	4309	2576	2427	1307	4064	1630	103	133	2217	2434	1421	942	694	1462	1305	2392	1581
ANGPT2	145	66	1491	3794	910	847	693	1033	822	120	59	703	1032	593	502	483	734	949	1068	539
ANGPTL1	457	456	3803	3335	2374	2191	3717	3348	1663	953	457	2720	4892	1080	886	5967	963	1024	1430	2658
ANGPTL4	397	103	1844	3257	966	1159	2588	2770	945	158	148	847	970	1243	1481	472	1663	1557	1608	1364
ANKRD37	408	189	3307	4081	2315	1692	2353	2572	2219	265	164	660	1179	3011	2910	1723	3388	3073	4403	1520
ANLN	147	120	1617	3235	562	940	628	536	488	164	52	272	320	937	657	1310	1562	1561	1718	480
ANPEP	1933	434	3904	6944	3292	4427	23929	5050	7236	4096	194	4243	4574	6763	8695	24228	7480	9066	10617	7120
ANXA1	5496	3142	20275	17033	15389	18602	83795	35605	47739	7639	4964	34280	32604	29244	38697	82460	22992	36997	45572	27374
ANXA2	7764	6744	53116	37035	36453	40391	149401	46806	104372	9408	6842	70075	62321	94849	92683	154003	76255	75597	93131	43812
ANXA3	202	105	2952	3696	1279	2001	885	1309	736	91	54	887	877	915	1512	297	1092	1179	1465	1899
ANXA8	228	78	1955	4097	741	1512	605	803	637	492	40	121	199	958	1441	578	1921	1775	2917	1325
AP2B1	843	769	9560	7426	5757	6292	8056	5995	6887	773	888	5848	6213	6871	7029	6067	6576	5489	7909	8308
APAF1	127	52	821	3303	802	951	894	706	634	87	42	708	989	625	1083	575	595	1123	961	925
APBB1	170	213	2185	3812	1456	660	1132	1964	783	103	148	726	938	580	976	623	417	895	563	1313
APC	414	347	4735	5395	1725	2922	3437	4122	2991	313	223	1971	2707	2302	2931	2556	2995	2431	3759	3090
APCS	153	72	1902	3517	543	925	307	712	377	93	19	91	201	564	261	237	1110	823	1679	207
APEX1	950	1123	8520	8316	4685	6836	10246	8429	7553	1137	662	6364	6530	10351	12043	9506	10154	10209	13362	10202
APEX2	176	67	1056	3216	779	1367	1092	799	920	110	65	746	897	1068	1071	631	1138	1187	1689	802
APH1B	210	162	2612	3902	780	2137	1670	1328	2118	126	125	761	969	1858	1385	1225	1737	1607	2578	1369
APOC2	221	204	1803	2158	416	506	617	758	1579	152	38	902	127	1274	4198	849	1635	1250	1771	116
APOC4	115	14	1002	2800	631	239	234	554	299	86	14	165	150	182	287	135	37	653	222	39
APOL3	410	481	5291	6999	3060	6170	4675	5736	5521	404	251	5835	5023	7649	6167	2468	5227	6823	7738	3196
APP	3304	2265	17768	12067	11146	18619	35867	21878	18213	5382	4028	32282	23948	13429	26340	49503	12382	12517	18150	39952
APPBP2	367	241	6039	6753	2689	3831	3113	2818	2409	257	247	1629	2717	2459	2657	2364	2344	2299	3187	2583
AQP1	1433	1032	12007	10373	6279	10369	17799	8985	8881	1224	1535	15385	17889	2730	4708	8175	2966	2552	2613	6438
AQP2	230	66	1804	4371	897	701	569	586	339	111	23	309	371	661	340	247	1200	1028	1343	170
AQP4	131	792	9158	3409	8215	860	262	8410	230	67	59	120	731	1365	313	187	935	1247	1615	210
AQP7	719	291	3580	5010	1523	5596	2557	1920	3106	162	216	855	1687	2815	1548	584	5599	2434	6270	2102
AQP9	305	324	4290	5382	876	1499	884	1313	1924	413	42	927	402	3227	3494	1336	5623	5404	7404	398
AR	180	90	2616	3512	1044	1319	693	1301	539	75	53	247	872	779	555	270	833	834	1490	997
ARAF	486	667	7421	5448	5550	3322	3833	6071	4092	469	298	2498	3305	4423	4441	3279	3670	3933	4568	3332
AREG	105	38	363	2717	268	662	251	458	201	93	21	141	217	62	547	64	75	1396	752	6645
ARHGAP44	77	13	642	2585	407	292	263	233	256	41	13	37	40	130	182	158	46	521	154	236
ARHGEF16	104	63	842	3553	540	391	392	616	257	114	45	269	279	128	459	146	80	676	288	357
ARID1A	528	668	4955	6886	3159	5498	6802	4913	5156	661	479	4768	5302	4689	7256	5526	4414	5586	5792	6562
ARID1B	709	1094	9802	7405	7445	9042	7803	8314	7566	656	636	7444	7313	7836	8608	6780	6870	6780	9767	10016
ARID2	283	208	3294	4029	2440	2423	2292	2100	1901	204	135	1311	1713	2317	2815	2127	2226	2321	3460	2849
ARMC1	366	522	4960	5129	2735	3656	3315	3513	2616	305	345	2207	2431	3482	2940	3036	2829	2994	4331	2903
ARNT	490	632	4561	5196	2687	3163	4337	4849	4150	487	480	4050	3740	3086	3648	3213	3155	3824	3717	4141
ARNT2	120	41	1155	3330	640	491	289	1097	391	85	35	250	203	149	493	227	99	688	135	670
ASB13	173	125	1728	3217	980	1184	1155	1718	1248	175	90	508	793	1036	1302	560	1023	1445	1792	1155
ASB16-AS1	162	119	1994	5452	1548	1740	994	1268	1479	134	89	559	1154	1420	1173	570	1360	1718	1731	788
ASB9	360	91	1584	4008	590	1434	893	888	1277	217	52	359	399	1350	701	866	2075	1757	3041	659
ASNS	229	96	2168	3338	1335	1241	1372	655	774	148	137	1024	1304	1439	1246	831	1406	1685	1686	1661
ASPM	108	54	691	3187	552	417	615	954	186	140	47	106	117	525	726	1268	591	1383	1148	364
ASXL1	404	241	3890	5999	1472	3489	2513	2128	2614	287	193	2037	2367	2162	2270	2167	2501	2571	3925	2904
ATAD2	202	69	2880	4162	1940	2253	884	1506	1249	157	80	870	1481	1049	1508	445	1191	1613	1219	1145
ATF1	252	204	3413	4390	2386	2128	1892	2397	1750	203	255	1655	922	2209	2273	1118	1512	2031	2737	2048
ATF2	547	586	5380	5543	3056	5692	4747	3632	4719	440	484	3206	3734	4617	6011	4830	4237	4670	6127	5545
ATF4	766	950	11696	13033	7403	11101	8658	8332	8472	488	476	5348	7889	7238	6833	4187	8596	8203	12499	11477
ATF6	440	416	5401	5243	1927	2891	3502	2255	3397	266	288	1838	1792	3174	2517	2766	2780	2547	4331	2245
ATF6B	305	287	3764	5249	2969	3235	2977	2859	3629	307	160	2987	3506	2575	3132	2083	2386	2547	3359	3205
ATG12	174	43	1130	3807	534	796	785	1078	788	97	53	317	397	657	375	439	1320	1035	1773	616
ATG13	130	23	1771	2933	427	722	458	578	392	64	13	178	346	456	473	230	793	667	1080	337
ATG16L1	209	156	2374	4149	1788	1754	1308	1953	1649	218	122	2035	1634	1841	1975	1317	2029	1971	2973	2143
ATG3	630	611	6026	5720	2824	5099	7607	5108	5504	630	527	4110	4110	7625	7521	6343	6410	7352	9214	4726
ATG5	332	336	4877	5386	1959	2412	2994	2474	3346	206	246	1670	2439	3252	3014	2354	3220	3055	4542	2664
ATG7	362	311	2716	4275	1541	2751	2985	2236	4916	297	113	1901	1130	2222	2363	3445	3282	3402	3772	1484
ATM	195	213	2254	5226	1057	2925	2332	1958	3506	233	158	2562	2300	2416	2969	2215	3002	3381	3769	2685
ATP5A1	2472	7262	63258	14164	33126	16272	26532	60108	19524	2979	2727	15182	16055	29416	28101	33518	23692	23916	31465	24931
ATP5G1	1038	1828	24269	11883	10761	11510	10127	15428	12424	1056	638	5628	6173	14775	12194	9269	16824	11495	20531	7897
ATP6V0C	1117	1576	17473	9951	9431	9760	13810	12180	25056	1820	848	10621	9333	18530	19265	24795	17684	17712	21136	10716
ATP6V1G2	228	74	2157	3607	808	1337	604	1057	591	105	20	129	444	1136	479	401	1220	989	1579	593
ATP7A	212	38	1746	4706	729	909	979	1054	931	153	73	659	382	937	448	534	1215	1530	1442	724
ATP7B	171	44	1826	3834	1232	1042	579	984	544	114	34	363	369	599	621	309	669	1054	845	639
ATR	300	284	3140	4979	2248	2292	2567	2003	2556	339	294	1895	1675	2948	2384	2569	2583	2760	4034	2177
ATRX	315	346	3458	4397	1077	2990	3463	2404	2358	230	289	2218	1970	1855	2598	2664	2196	2648	3292	3203
ATXN1	527	804	5100	5247	3952	4955	3955	3546	3828	472	295	2920	3247	3838	3584	2687	4070	4043	5329	4565
ATXN3	377	337	3537	4761	1251	2949	3628	2665	2567	312	257	2973	2439	2519	2974	2445	2202	2513	4067	2773
AURKA	386	248	4786	5810	1221	2492	1088	1287	1173	189	87	449	591	2577	1121	1793	4207	2527	5843	1293
AURKB	283	117	2661	4843	837	1412	735	924	892	219	36	228	346	1363	727	1089	2308	2014	2964	738
AURKC	159	37	890	2734	308	1038	375	567	207	71	42	192	203	571	305	239	1006	836	1092	291
AXIN1	193	163	2274	5025	1251	1561	1836	2013	2113	121	94	1113	1773	2311	1887	888	2017	2229	2996	2024
AXIN2	198	113	2422	4461	739	1263	1623	1949	824	172	116	1539	1102	933	752	777	1119	1225	1493	1655
AXL	648	504	6057	6907	2922	4211	6637	5076	5754	568	463	7361	5770	2965	4570	3902	2276	3492	2868	4096
B3GNT8	182	132	1557	3032	703	959	779	1099	2417	171	90	1064	663	1099	836	1180	1339	865	1452	632
BAD	462	454	3240	4817	1580	2950	3807	2250	2650	340	314	2491	2218	2219	2376	2075	2487	3067	3497	3546
BAG1	298	157	3668	7351	1068	1841	2134	1101	2162	156	81	791	1065	1744	1927	1465	2665	2766	3391	1620
BAG2	246	237	2230	3664	1984	1060	2760	2575	1892	183	333	2861	2335	809	894	1653	574	1676	994	1537
BAG3	326	860	10968	5666	9751	2351	3125	11446	2836	322	750	2608	3327	2810	4011	2028	2432	2508	3838	4047
BAG4	196	160	2922	3775	1557	1944	1348	1658	1541	134	113	763	971	1717	1290	1135	2013	1533	3496	1257
BAG5	392	416	3949	5630	2081	3211	3766	4137	3171	252	330	2654	3131	4171	3812	2458	3308	3748	4765	2743
BAI1	163	34	1277	4458	724	447	362	1161	373	130	31	192	312	288	509	167	123	922	440	210
BAIAP3	169	27	1055	3227	733	348	319	642	248	80	25	72	278	280	448	174	158	670	357	366
BAK1	370	264	2745	4620	1707	3671	3094	2546	2849	350	262	2525	1951	3536	3528	2956	4153	4001	4999	2899
BAMBI	322	151	2438	4440	1632	2217	1051	1098	984	243	90	830	626	669	1628	1719	1339	1043	1864	1670
BAP1	331	264	3592	4352	2017	2088	2337	2392	1914	236	198	1435	1541	2246	1976	1842	2004	1883	2607	2365
BATF	171	47	1717	3095	867	1389	638	705	1132	94	48	488	727	1429	1516	680	1348	1539	2466	944
BAX	356	299	2968	3835	1731	3530	3364	1672	3708	405	276	1979	2461	3867	3644	3185	3597	3323	4168	2376
BBC3	373	97	4677	6383	2755	3012	2185	2912	3512	257	181	1153	1712	2734	2813	1407	2415	2956	2972	1939
BBS4	103	101	924	3239	362	800	655	1144	247	73	64	330	894	453	731	498	501	877	452	675
BCAR1	471	443	4873	6001	3757	3318	3290	3909	3940	494	307	2726	3533	1777	2355	2856	2058	2292	2372	5044
BCAT1	1826	1820	10618	7804	5667	6964	20917	12887	17687	3171	1103	10844	6892	21780	21195	38791	24803	24003	31532	4052
BCCIP	239	304	3103	3235	2880	1606	2112	2604	1433	225	207	1619	1831	1612	2654	1491	1340	1601	1834	1840
BCL10	487	486	3637	5227	1718	2881	5084	2603	5112	451	413	3212	3646	4401	4775	4752	4032	4551	6774	4320
BCL2	338	265	3272	6421	2360	4175	1925	3017	2903	328	156	932	1845	2874	3560	1596	3095	4409	4436	3554
BCL2A1	307	568	5014	5231	2444	2799	2009	3650	12754	389	37	2694	1193	12216	12785	7315	12093	10302	13774	1946
BCL2L1	320	403	5220	5394	2969	4304	4214	3409	5803	546	386	3452	2801	6293	5757	3710	5309	4753	5812	3582
BCL2L10	186	109	2334	4434	769	1464	569	784	392	107	11	474	415	973	383	381	1382	1080	1895	517
BCL2L11	216	99	1695	4370	1151	1532	713	1360	634	124	49	356	1010	1057	1383	356	774	1387	1692	1417
BCL2L2	659	545	3097	3410	1691	1862	4384	3074	2935	630	428	3341	2661	2186	3317	3186	2017	2405	3060	3480
BCL3	574	318	3567	4217	2025	6170	5603	2763	4415	439	480	3494	4107	3839	5985	3463	3787	5320	7123	4036
BCL6	169	35	1243	2849	412	737	370	932	606	63	13	48	159	787	261	262	1395	1016	1428	388
BCOR	205	162	2611	3802	1744	1793	1516	2080	1665	194	185	1079	1207	1799	2052	1201	2133	2139	3201	1876
BCR	327	314	2835	4617	2090	3881	3736	3226	2609	396	342	2812	3050	2619	3069	2421	2779	2308	3216	3286
BDNF	184	57	1696	3726	1130	991	309	496	489	62	26	142	84	601	283	391	1280	1110	1639	664
BECN1	113	120	832	1429	1044	1136	1242	1546	1394	137	107	793	1196	1183	1170	1118	1077	1344	1672	1286
BFAR	194	146	2309	3585	1497	1936	1505	2132	1574	201	161	364	1834	1548	1586	981	1578	1512	2209	1765
BHLHE40	2222	1907	14080	16610	11288	14026	23474	24722	22785	2363	1575	16488	14698	18314	21283	18377	23225	24972	35582	18695
BID	367	205	3078	4366	1219	1548	3436	2151	2545	289	158	672	885	3078	2416	2874	2587	3343	4446	1911
BIK	143	34	1271	4245	221	780	304	992	587	102	6	151	204	677	376	274	1060	1142	1276	1022
BIRC2	598	553	6648	7254	4447	5052	6821	5050	5519	719	601	4573	5114	5855	7050	6421	5489	6252	9079	6248
BIRC3	411	255	3577	4434	1241	5113	3344	3234	3454	410	182	1996	2781	7313	8779	5773	5540	6514	9426	3107
BIRC5	175	22	739	2482	368	841	239	560	347	58	20	82	208	402	268	194	704	728	1062	242
BIRC6	509	731	6718	6445	2939	5364	7237	6201	5677	662	528	5818	5582	5154	6643	6150	4800	5692	6319	6728
BIRC7	138	194	1883	3212	1873	471	441	981	2901	98	10	454	346	2152	717	544	1907	1624	1702	146
BLM	195	47	2146	3551	612	1179	485	820	605	72	19	72	234	1159	306	450	1251	1206	2250	409
BLVRA	390	446	3827	3638	3138	3444	4885	3300	4361	501	370	3521	2366	5784	4782	4502	5061	4263	5872	3597
BMF	280	498	4821	4650	1524	2770	2529	2001	6323	268	142	3332	2823	4458	3463	4215	4289	4950	6798	2377
BMI1	205	141	2938	5088	2435	2124	1778	1769	1505	119	166	707	2491	1520	1415	769	1500	1994	1868	1806
BMP1	755	214	2244	5169	1116	4563	7052	3318	3210	777	403	4114	5382	1909	2573	6803	3714	3752	4766	6006
BMP2	215	51	2211	4280	1169	732	797	1896	705	129	26	305	820	242	767	311	132	762	231	327
BMP4	258	182	2707	5292	2225	1347	1354	2449	1271	173	322	3456	2689	1004	1205	408	1228	1296	1567	1863
BMP5	224	193	2771	3455	596	953	508	1404	392	79	44	272	247	831	338	262	1155	1048	1868	576
BMP6	63	21	505	1026	509	415	282	536	255	47	23	131	331	167	290	134	265	326	256	140
BMP7	171	45	1217	3826	937	1023	928	941	784	110	69	764	348	600	283	334	936	1007	940	573
BMP8A	158	36	1082	2883	180	1368	452	535	366	94	42	221	167	783	478	613	1510	1088	1655	777
BMP8B	128	41	1186	3444	421	595	310	768	210	49	18	1077	214	584	245	268	769	906	1325	443
BMPR1B	138	108	1947	3315	1171	1029	616	1033	343	73	144	788	812	827	404	466	1047	751	1377	703
BNIP2	902	1122	8354	8074	4750	6585	9214	7955	9185	929	802	6392	6585	8925	8510	9077	7168	8228	10737	6075
BNIP3	696	1180	11639	6185	7619	5528	6358	10556	4919	409	577	2529	3532	6876	6958	3463	7035	6157	8219	3532
BNIP3L	757	694	8071	7043	3694	7006	11206	5951	6849	457	737	5246	7880	9681	8062	6064	8506	9229	12628	6824
BOC	629	445	3859	6082	1910	4045	6064	5203	4178	436	475	3977	6199	1638	3271	3649	1863	2452	2498	9698
BOD1	226	60	2543	3705	730	1082	700	963	808	128	72	454	467	696	535	434	901	1043	1754	674
BOK	427	180	1672	4300	2083	3024	3856	2743	2687	248	491	1308	2874	1755	2031	1141	1718	1692	2595	3264
BRAF	295	146	3438	4947	1002	2960	1428	1002	1279	106	95	815	1376	1485	1673	1151	2408	1896	3970	2199
BRCA1	111	24	1279	3035	710	504	382	832	536	99	25	598	595	264	454	256	278	875	480	240
BRCA2	152	76	2339	3872	748	606	882	573	552	83	44	358	435	778	916	690	1248	1390	1965	854
BRIP1	151	57	819	2584	233	1014	450	671	401	43	46	40	210	496	376	332	617	958	1273	394
BTC	80	13	698	2279	461	372	299	589	248	44	12	69	206	227	215	103	649	503	533	240
BTG1	203	261	2669	5105	817	3338	1601	3103	2344	234	123	1006	1817	2469	2420	1378	3688	3277	4696	2232
BTG2	737	1976	13902	12991	11820	23240	6911	39190	20512	536	1816	5839	13184	17023	23642	4271	13374	21509	28354	26296
BTG3	341	192	3516	4703	1496	1689	1927	2129	1820	295	195	1595	1527	2492	2369	1679	2494	2570	4485	3321
BTK	290	184	2371	4050	1510	2457	3114	1300	3524	287	108	1883	1171	3493	3220	2793	3759	3672	5224	873
BTRC	169	152	1873	4317	672	907	834	1367	862	113	90	569	727	816	1077	742	940	1596	1589	1593
BUB1	260	152	2375	3955	489	1404	602	420	724	183	51	607	413	1452	722	994	1811	1447	2253	755
BUB1B	173	27	1004	3496	405	876	301	860	304	108	27	142	162	685	375	269	1016	1236	1149	349
C17orf53	161	42	1563	2899	754	825	388	793	553	102	45	258	402	965	572	324	1277	885	1598	366
C19orf40	179	17	1362	3843	463	1104	330	747	408	77	36	404	279	448	288	353	722	865	1290	223
C1orf106	194	74	2116	5186	1004	1918	424	1189	224	105	26	237	359	1015	428	399	2123	1415	2822	760
C1orf159	79	23	903	2801	454	202	278	607	351	67	15	247	110	265	307	82	250	701	532	161
C1orf86	152	65	1669	4321	781	1372	880	1184	838	122	84	945	1287	799	835	491	1107	1616	1625	1611
C1QA	3466	3762	22028	9411	14387	30469	45851	21055	47033	3209	4059	40009	18926	62074	71688	41360	72011	56459	72728	14155
C1S	3343	1776	13500	15415	8372	19153	32545	16127	17819	3089	2563	26974	28656	14631	16984	16106	10820	14143	19510	18654
C3	10715	4713	30706	30353	33646	72767	102096	73742	76029	7732	5243	83348	87787	83666	85963	40833	76300	88331	110549	56440
C3AR1	751	1103	10246	6795	4559	7940	14257	6367	16506	975	642	9817	4682	14504	12966	14513	12787	12136	14894	3201
C5	229	61	2612	4446	1009	1209	882	856	921	138	82	688	524	1150	629	767	1609	1657	1872	927
C5AR1	583	484	5660	4075	3455	2577	4563	5440	8741	1130	317	2531	2019	7845	6352	7361	6783	6884	10021	2295
C5orf55	160	73	1335	3445	403	675	565	955	502	81	88	58	450	592	455	438	1152	1159	1370	607
CA12	384	77	1583	3957	1089	1243	2817	1347	578	318	63	47	1027	1401	2592	776	1580	1904	2531	2616
CA9	176	28	1167	3770	311	437	586	424	382	84	40	14	261	596	236	240	1075	1085	1358	385
CACNA1C	85	62	1460	1869	327	680	364	475	318	54	29	242	178	638	337	332	1001	706	1337	435
CACNA1D	79	21	861	3007	457	528	461	476	473	72	41	239	221	201	415	228	184	737	583	1378
CACNA1E	88	42	876	1740	300	521	208	275	238	55	6	118	126	430	204	105	553	457	809	287
CACNA1G	174	44	1367	4155	458	342	416	975	322	110	25	92	421	450	398	140	1101	1113	1229	704
CACNA1H	145	100	2280	4655	1820	1344	923	2079	896	155	86	368	1253	647	603	700	1016	1398	1345	1085
CACNA2D1	320	1367	16019	5577	9804	2567	2194	13748	2120	345	822	2919	3383	2328	2608	2341	1272	2308	2088	3988
CACNA2D2	83	131	850	3899	509	191	124	822	94	45	28	67	410	26	64	108	46	789	258	95
CACNA2D3	89	103	1273	2708	1020	424	145	1826	170	58	35	353	198	96	206	58	44	801	210	17
CACNA2D4	57	38	665	2934	598	49	68	872	99	47	33	60	254	62	193	99	45	673	87	3
CACNB2	152	61	1067	3266	554	507	347	1230	397	109	44	155	280	216	430	172	505	888	671	307
CACNB3	155	59	1399	3027	645	1325	1221	636	601	145	99	458	676	442	866	629	443	814	476	1257
CACNB4	232	105	1694	3335	771	1166	1426	1401	1156	179	175	1356	1658	619	860	1092	916	1111	1240	1219
CACNG1	154	770	8451	3402	7094	380	284	6412	592	100	246	165	546	1115	980	158	1196	1109	979	984
CACNG4	111	17	871	2397	993	808	247	613	311	46	7	66	147	671	293	117	994	647	1082	407
CACNG6	86	368	4843	2148	2964	369	157	4414	254	43	142	195	294	753	383	136	915	862	913	649
CACYBP	172	67	1478	4201	697	1606	639	1427	1413	96	56	214	396	973	536	455	1484	1502	1455	560
CAD	268	148	2060	3655	1207	1645	1539	1011	1534	203	155	683	1581	1569	1394	1572	1780	1706	2146	1940
CADM1	321	151	1910	3536	1073	997	2013	1678	691	227	176	478	1438	871	1135	1912	852	1336	1437	476
CALD1	807	645	6596	10918	4472	11067	13194	9202	7520	815	1876	9126	15897	4493	7623	6455	3613	5381	4881	16018
CALM1	1351	1389	13569	9722	11728	7710	16312	16658	9631	1274	1927	5324	8423	11886	11691	7488	8501	9714	14471	9555
CALML3	126	32	1364	2569	401	930	379	649	341	183	33	88	143	470	349	173	964	739	1440	678
CALML5	106	24	1079	2883	752	752	386	898	268	627	25	52	269	171	777	116	557	878	481	737
CALML6	98	144	1356	2077	1601	239	137	1723	153	77	34	83	85	87	352	74	88	559	174	11
CALR	3238	2466	18324	14877	12181	21107	33164	17542	28912	5204	2961	18394	20824	28423	30519	36234	24622	24057	32590	23409
CAMK2B	166	378	4692	3350	4030	907	392	5020	513	115	138	197	649	689	758	252	930	918	1158	591
CAMK2N1	756	1882	31683	10286	52286	7144	5747	19880	3546	687	919	9390	7809	6798	5029	2921	3674	5119	5920	9518
CAMKK1	129	90	1336	2619	883	483	648	1220	744	175	72	648	715	679	527	750	484	902	718	551
CAMKK2	289	183	2377	4021	708	1971	1863	1547	1706	163	130	1827	1616	1514	996	812	1729	1676	2423	1792
CAPN1	653	667	5566	6172	3588	4829	7399	5869	6262	797	676	4370	5228	6540	6427	5839	4681	5936	7006	5866
CAPN2	1848	1867	11498	16069	6833	13614	27617	12503	14498	1252	1848	15298	14083	8836	10708	18395	7556	10367	13167	14178
CAPN3	381	2399	23431	4190	28454	1803	2050	20444	6626	391	756	3004	3924	5996	4511	1806	2727	3896	4718	2910
CAPN5	220	127	1533	3048	906	1532	1567	1207	1210	113	72	990	1173	769	1048	1038	1407	1003	1395	1286
CAPN6	155	91	1741	2828	565	1350	695	768	341	131	31	231	883	624	1050	362	849	745	1608	4020
CAPN7	355	538	3177	3284	2083	2177	2768	3864	2552	362	419	1682	2477	2194	3441	2528	1714	2150	2778	2769
CAPNS1	1831	2810	19701	11931	17758	12766	25871	18653	23449	1990	2097	17921	15495	24763	21511	19130	15191	16921	22648	16002
CARD11	127	71	1236	4444	653	1613	553	1216	859	116	59	215	619	1272	1399	323	1726	2311	2269	541
CARM1	603	1109	9387	5032	7611	3896	5477	9031	4301	495	682	4433	3481	4876	4581	4665	4123	4129	5075	5360
CASP1	444	448	6242	5797	2355	5543	3552	2607	3977	352	226	1933	2132	6869	5637	2955	6896	4910	8391	2618
CASP10	231	179	2307	4173	1505	3349	2192	1859	2460	187	137	2407	2065	2917	2320	1802	2525	2399	3215	1773
CASP12	82	40	1424	2467	696	732	281	276	526	46	25	154	276	554	215	171	526	535	767	310
CASP14	180	17	1510	2967	738	496	386	535	427	264	14	73	250	526	373	243	696	629	1125	261
CASP2	329	219	3573	6055	1460	3265	2969	2424	2619	329	187	1121	2840	3041	3264	2243	2859	3593	3870	2625
CASP3	407	285	4247	6259	2674	3718	3429	3175	3504	442	220	2234	2759	4183	4021	3243	3328	3801	4879	3423
CASP4	410	346	2852	4213	2531	3161	3569	2410	3013	338	373	2734	3091	4459	5321	3548	4196	5382	6262	2479
CASP5	181	116	2142	4209	374	1451	345	986	275	82	31	138	185	732	425	385	1149	1145	1984	234
CASP6	252	158	2676	4947	819	1362	1989	1179	1647	209	101	1213	1197	1645	1588	1584	1963	2033	2557	1935
CASP7	288	247	3291	4692	1403	2733	2556	1635	1819	319	211	2705	3057	2674	2630	2547	2335	2418	3312	2088
CASP8	317	276	3499	5542	1887	2478	2030	2017	3191	424	169	1588	2371	3470	3249	2509	2785	3509	4283	2048
CASP8AP2	290	199	2739	4168	1360	1403	1339	1893	1177	176	186	565	1256	1378	1838	1352	1565	1900	2119	1612
CASP9	142	77	1660	4146	674	1029	762	1018	601	110	31	342	703	711	671	328	740	1381	1599	551
CAV1	1737	1002	10002	8892	8593	11351	23555	12566	12315	1331	1785	17295	16515	5648	7951	16770	4273	4954	4967	10286
CAV2	695	516	5278	5904	3288	6073	9699	6301	4419	420	998	6031	6657	2540	4109	5039	1993	2695	3826	5153
CBL	256	203	2057	3034	1635	1505	3627	1849	2255	279	175	1128	1590	2224	2667	2629	1703	2655	2706	1256
CBLC	93	14	838	2283	343	299	125	336	261	68	14	9	130	46	196	90	65	482	78	367
CBX3	978	1072	15151	12266	6410	9791	11921	7285	9971	1048	906	8117	7909	12775	9822	12262	12196	10625	17187	10769
CBX5	659	533	4628	5854	2469	4634	6597	4542	3025	657	601	5228	4239	3868	4982	4791	4344	4681	5823	6500
CCBL2	130	127	1121	3219	358	869	1066	1049	1099	138	182	788	1253	1159	1516	1431	938	1585	1439	1337
CCDC103	111	37	764	2361	183	917	413	963	272	66	17	90	216	466	170	232	702	742	905	338
CCL1	93	23	587	2725	106	489	144	457	155	53	15	56	121	179	99	120	475	627	611	182
CCL11	148	30	1455	2754	897	631	538	864	508	80	23	352	303	628	907	264	1237	878	1189	565
CCL13	1688	170	2677	6729	2443	9647	29789	5618	4522	310	472	4926	1844	29324	9673	4687	14282	15502	20067	674
CCL14	751	735	8310	5406	6294	10647	9742	8870	6802	592	621	11139	17282	2813	3397	4834	2378	2395	2854	8856
CCL15	28	4	67	1131	16	92	96	487	37	14	5	24	6	22	115	60	80	289	56	35
CCL16	127	14	799	2297	524	399	348	770	229	78	29	321	254	135	278	161	96	460	163	344
CCL17	116	22	770	4095	474	718	509	864	389	80	30	88	307	3213	2190	309	1489	2035	2385	125
CCL18	1783	2311	13891	4254	28597	4221	22685	6835	137242	1645	778	22236	4571	60086	45605	29407	23603	20155	27234	2100
CCL19	647	145	1221	4389	686	8814	5721	3582	3456	732	114	701	4107	9838	13751	1309	8808	9516	12205	2219
CCL2	1584	1349	8359	14129	12838	26979	21722	21097	24364	1615	1556	8366	11257	20277	26488	14983	15132	27043	35533	14104
CCL20	194	38	2230	4865	536	700	399	679	622	75	34	75	324	606	342	246	1154	1464	1100	360
CCL21	375	231	2575	3424	1873	5762	3469	5119	1233	930	92	320	4387	2294	3779	15643	3602	2423	4341	7731
CCL22	228	81	1492	3752	676	752	1632	907	2258	690	31	171	439	4646	2098	3215	4433	3413	6693	525
CCL23	143	63	1579	2590	449	795	280	444	461	61	27	127	305	811	400	327	1159	916	1445	336
CCL24	165	58	1488	3490	501	1320	1174	870	396	832	35	360	191	757	846	2695	914	832	1004	642
CCL25	84	17	748	2532	647	199	115	735	139	67	22	79	215	87	266	68	27	516	169	39
CCL26	117	26	980	2541	334	495	303	512	339	72	19	165	258	525	133	137	1050	690	1136	246
CCL27	89	22	997	2507	682	529	189	753	337	179	19	67	154	157	327	85	5	359	147	20
CCL28	171	45	1253	3989	599	1433	387	1137	403	77	30	215	303	548	6049	271	1433	1206	1412	5375
CCL3	133	66	1595	3243	504	592	458	732	1075	74	32	238	298	824	668	253	1520	1153	1760	226
CCL4	319	342	2055	5255	4092	3545	2992	7597	14335	1105	337	7953	3684	9208	14821	5375	10940	18496	22232	3928
CCL5	294	268	3138	3745	1056	4624	1669	2086	5433	993	262	1270	1815	10351	7493	3532	8190	8745	11993	1855
CCL7	192	60	2010	3716	692	1771	993	1083	657	133	14	246	324	721	913	507	1097	781	1380	186
CCL8	183	69	2892	3799	936	1279	517	884	629	128	17	114	354	978	627	412	1387	822	1743	317
CCNA1	199	74	1333	4279	885	999	219	740	324	107	57	347	249	292	229	169	634	1193	922	501
CCNA2	179	99	2380	3842	961	1375	941	636	601	173	49	357	573	1075	878	1298	1094	1732	2200	559
CCNB1	279	151	3322	4093	1086	1280	1045	1298	990	256	90	252	412	1731	1530	1920	2314	1789	3040	1537
CCNB2	121	16	541	3337	253	211	328	1275	503	77	33	183	83	284	292	206	836	1076	1117	260
CCNB3	81	7	750	2170	271	117	168	386	178	90	31	135	156	113	170	161	47	471	128	67
CCNC	167	88	1931	3911	1001	1665	1261	1252	1153	138	87	586	989	1152	1680	670	1225	1797	1625	1181
CCND1	632	544	4231	7981	3848	6491	7880	3691	5647	1160	1848	7348	7120	3674	7708	8223	3474	4467	5734	14453
CCND2	774	647	5036	6344	1605	5403	10707	4561	4447	529	966	6428	4733	6422	6741	3896	5429	5756	8866	9108
CCND3	545	619	4668	5255	3011	5906	4427	4021	4748	686	483	4316	4327	5905	5469	4805	6316	5255	8023	3961
CCNE1	106	39	999	2769	667	506	372	1082	218	95	20	164	197	395	639	451	467	1014	610	347
CCNE2	217	86	2660	4595	839	1549	557	659	437	104	48	349	197	1076	748	870	1180	1424	1914	772
CCNF	179	56	1692	3557	1056	1059	600	1389	440	78	12	473	452	896	669	571	937	1071	1609	629
CCNG1	704	1529	14600	7590	11243	4651	7152	12152	5763	442	881	6185	6757	6452	7529	6170	5355	5635	7704	8446
CCNG2	236	153	2247	4134	1152	1303	1040	1184	737	108	89	1017	789	1071	1038	882	1452	1596	2015	1902
CCNH	95	25	963	3107	325	452	157	772	425	73	9	104	121	251	266	159	807	654	641	131
CCNO	135	50	1215	2727	587	559	346	735	291	93	26	201	163	400	460	84	721	731	665	306
CCNT1	360	320	3758	4641	1273	2731	2355	2311	2169	287	282	2130	2434	2304	2345	1873	1788	3008	3499	3740
CCR1	861	629	4974	4273	3899	5398	13535	5758	11075	1364	380	5320	3524	10450	9370	11327	9076	8708	11576	1812
CCR10	208	88	1236	3781	694	889	596	1282	596	91	41	380	533	712	380	411	1089	1031	1408	783
CCR2	227	99	1979	4481	514	1972	1200	1750	1441	144	68	282	533	2607	1934	773	2503	2332	2976	862
CCR3	183	25	1941	3667	1045	1343	585	1296	715	108	32	85	216	880	493	358	1115	1149	1555	465
CCR4	233	102	2086	5182	945	1874	604	1003	1466	173	56	372	592	4463	2485	1054	3523	4034	5956	712
CCR5	439	165	1861	5415	847	3564	4677	2336	2363	335	104	732	932	5074	4353	2292	5056	5774	6899	1138
CCR6	157	56	1626	3242	191	1703	461	430	409	73	27	167	678	754	929	407	1279	968	1614	599
CCR7	148	35	1554	4430	371	1039	345	448	817	106	28	267	305	1209	933	297	1211	1978	1844	535
CCR8	154	52	1614	3329	717	701	531	796	516	97	24	279	249	1054	750	578	1386	1171	2203	416
CCR9	125	27	1096	2367	188	688	281	504	251	95	17	229	155	198	212	237	625	651	734	117
CCRL2	202	41	1582	3505	323	1433	638	733	917	114	22	227	297	919	662	794	1552	1198	1610	479
CCS	337	353	2612	3559	2560	2590	2724	2411	3325	296	179	2148	2471	2457	2532	2403	2216	1955	2551	2460
CCT2	575	643	5644	4789	3085	3776	5174	5234	3659	725	541	3580	3559	4423	4628	5300	3898	4664	5312	4709
CCT3	589	437	5610	4440	3795	3394	5359	4928	3703	769	582	2850	2441	4443	5161	4583	3734	3473	4990	4368
CCT4	1036	937	8701	5872	5998	5398	7839	7685	8203	924	792	5459	6423	7175	9099	7422	6531	5549	7179	9363
CCT5	370	586	6706	6822	2423	5966	5119	3317	4165	339	330	2643	4163	3759	4016	4258	5095	5735	5701	3930
CCT6A	648	668	9245	7832	3451	4492	8931	7522	6977	553	433	6245	4720	7403	8248	7611	5727	7138	8066	6714
CCT6B	231	92	3139	4893	746	1486	726	1192	625	136	48	456	924	1289	706	891	1784	1780	2244	988
CCT7	754	870	9408	6232	8320	5946	8029	8524	6369	683	820	6534	6609	7007	7837	7359	6110	5981	8262	7321
CD14	2973	1976	16932	14539	9629	24417	40856	21412	29520	2785	1764	17077	14573	36303	38903	20602	42601	43509	51896	8483
CD160	134	56	1406	3315	516	955	319	1182	218	65	30	100	292	458	317	166	998	775	1416	288
CD163	1721	1923	13785	9698	7048	19890	22427	15144	38390	3905	1662	24811	12093	25242	23710	44695	29545	32542	39016	7024
CD19	164	52	1665	3336	1241	1440	282	1212	508	72	5	393	791	242	381	81	257	759	474	246
CD2	220	196	2349	2945	1079	3005	625	1396	1918	178	97	910	800	4832	2883	720	3435	3101	4466	1262
CD209	478	313	5257	6507	2866	9892	6876	3533	5524	264	586	5104	2995	7052	4894	2431	6153	6600	8877	2076
CD22	177	193	2616	4003	1270	1932	350	909	2827	197	11	851	749	2095	1327	672	1566	1496	2533	650
CD24	576	181	8113	6411	1828	7121	2854	2056	4271	469	199	1295	2013	2870	9228	1385	3392	2320	3696	11533
CD27	119	22	1129	3186	286	1561	436	717	752	121	21	78	824	1559	2203	432	1113	1526	1409	665
CD274	198	121	1905	4588	246	1866	1687	1419	1288	112	34	622	634	3176	3581	1508	3940	4160	4992	455
CD276	593	291	3102	4191	2186	2192	7843	2280	3000	618	573	3302	4735	3084	3156	5510	2821	2903	3658	3845
CD28	135	142	2343	4046	697	1347	562	1414	1093	74	83	456	587	1200	720	429	1239	1705	2320	678
CD33	515	268	3289	4712	1201	2332	4713	1594	3781	420	188	1278	1024	4500	2989	4349	4573	4033	5912	1188
CD34	1128	944	8409	8327	4900	9377	13249	8635	12312	1106	996	22875	13205	3209	4043	3766	1517	2821	2657	8041
CD38	50	66	1919	3704	1011	1647	352	1555	635	35	25	268	682	1235	767	191	1187	1739	1910	718
CD3D	233	139	1583	3887	766	2543	639	1045	1959	151	71	416	1209	4898	3454	933	3423	3432	5116	1102
CD4	738	928	6946	4640	2288	6229	10091	5890	14756	842	424	5845	4036	12146	12103	12650	10962	13165	15558	2965
CD40	433	355	4765	6439	2574	4936	5457	4085	3793	735	197	2372	2765	10929	10403	5060	10186	9165	11204	2695
CD40LG	149	49	1357	3251	575	1258	362	839	938	96	25	98	400	1351	859	551	1462	1571	1954	656
CD44	4654	2868	21796	19603	10674	18488	69158	21923	35134	9928	2557	27410	21411	46771	50295	73251	47841	43321	56830	15626
CD47	505	390	4872	7013	1550	6463	10424	6364	6594	392	435	6535	7209	4368	7298	6632	6019	6893	8786	7502
CD5	119	48	1078	2413	505	989	552	597	1167	118	25	149	256	1453	1312	441	1500	1600	2149	600
CD52	446	556	6344	6289	3753	4659	5253	3202	23206	833	117	2620	4186	10700	10201	14472	8106	8562	11009	2584
CD55	953	902	9768	8950	8466	6694	10383	8158	10659	1274	1230	18466	7217	7355	6813	7368	5959	9408	13582	5899
CD59	101	42	1327	3383	479	1188	355	689	602	74	29	64	592	461	337	347	857	911	1257	582
CD63	8387	8605	44561	24091	26047	35785	88266	46082	85899	12357	7629	59302	48989	64453	56984	121978	58984	59266	72651	48810
CD68	3609	5903	39013	12621	26548	18697	50849	30403	120708	7314	1696	43928	18708	82455	73482	137782	71477	59300	80345	11501
CD70	103	32	930	3517	673	614	920	1115	496	117	173	1071	346	262	318	660	118	745	178	129
CD74	40810	58514	288011	119035	146271	267834	540285	283122	795948	50222	36628	243480	168509	985051	797337	461353	809851	769739	990985	156436
CD79A	141	52	898	5120	491	2557	364	264	429	68	25	390	902	1212	2258	221	1341	1277	2110	747
CD80	159	121	1444	2727	310	1391	756	990	1193	57	23	157	474	1050	1222	317	1699	1712	2556	392
CD83	489	569	4588	8340	3218	4429	4984	4767	24406	366	161	5276	3402	10405	10596	7268	9745	15667	21450	4825
CD86	299	392	3805	3407	1655	2345	4163	3375	3734	268	153	1692	1551	5479	4565	4247	5618	6848	8741	1448
CD8A	149	112	1358	3421	342	2176	670	1418	1751	106	101	587	348	1744	1889	932	2073	3035	4216	1082
CDC14A	244	182	2556	4099	950	2412	1489	1381	1998	222	128	1345	1293	2299	1750	1237	2600	2076	3617	2374
CDC14B	524	272	6410	6828	2424	3890	3556	2639	2168	223	198	1844	2977	3743	2431	2324	4723	2623	6309	2449
CDC16	473	690	5106	6306	3805	3982	5783	5217	4724	600	508	2887	4584	4382	5326	5078	3926	4427	4851	4576
CDC20	333	174	2538	4292	685	1647	1028	931	842	260	62	586	417	1402	1577	1680	2541	1535	3292	1002
CDC25A	202	75	3185	4196	677	967	639	733	461	106	30	67	211	1030	413	438	1663	1658	2134	753
CDC25B	268	198	2498	4385	1783	2707	2359	2065	2100	402	203	1977	2815	2955	3023	1908	2030	2596	2938	2617
CDC25C	190	106	1510	2863	749	1336	475	816	545	80	12	156	128	615	518	407	1025	884	1659	311
CDC34	281	290	3798	3173	2343	2296	2206	2407	2286	237	212	1134	1970	2001	2173	1122	2182	1883	2325	1733
CDC42	2938	3693	28860	21980	13636	26462	36384	22751	37101	2743	2757	24848	25735	31625	34392	34872	32410	31455	41740	26124
CDC42BPA	419	415	4728	5843	2065	3934	5643	3451	2699	306	519	4065	4290	2081	2813	4013	1977	2297	3367	4333
CDC6	216	40	899	3665	774	1431	573	933	672	173	62	357	346	798	702	614	1058	1583	1467	516
CDC7	173	71	2210	4103	415	1256	787	713	952	105	72	196	590	747	867	563	1340	1327	2232	909
CDCA7	147	30	1055	3291	710	701	592	1181	328	110	18	8	819	214	403	421	322	950	543	246
CDH1	191	108	1718	3322	983	1138	374	803	1050	294	33	327	296	1001	2893	281	1300	1340	2089	6255
CDH13	513	500	6151	5787	3570	2905	4023	5164	1105	267	526	2802	1977	1942	1742	3253	2430	2013	3282	1231
CDH15	137	106	2244	3152	1769	378	196	1959	249	91	108	65	293	248	311	94	129	617	146	501
CDH2	123	55	1348	2759	690	561	322	804	395	83	69	153	499	133	327	540	63	634	220	385
CDH3	123	38	1165	2925	329	1043	269	614	433	60	14	84	144	566	204	239	994	1029	1619	184
CDH5	270	201	2687	5869	2550	4040	1639	3091	1921	167	215	1670	3537	1099	1215	803	1398	1757	1673	2146
CDK1	198	18	735	3130	301	1333	455	504	500	82	32	141	221	739	333	376	1422	1078	1396	302
CDK16	524	955	10090	4798	8105	4151	5657	10565	3188	455	781	3085	4978	3888	5039	5199	2839	4010	4966	5102
CDK2	324	277	1699	4356	1112	1686	1759	2046	2235	255	168	890	1296	1709	1864	1710	1905	2737	2384	1732
CDK4	451	376	4089	6249	1559	4071	5726	4088	4060	423	468	3814	4135	2927	4780	4673	4006	4050	5335	6237
CDK5	193	98	1637	2538	496	787	1219	830	947	167	121	372	509	985	1427	1517	828	1124	1349	731
CDK5R1	143	47	1036	2845	444	887	377	719	352	97	28	243	470	660	435	324	999	1085	1326	425
CDK5RAP1	181	83	2069	4788	1304	1046	667	1619	1068	122	54	503	1002	1238	984	368	1193	1578	1739	833
CDK6	359	371	2645	4533	803	2958	4738	2235	2942	296	392	1882	1918	1830	3102	2886	2493	2695	3328	2830
CDK7	280	159	2263	3806	980	1824	1606	1673	1239	213	97	832	988	1580	1367	1179	1283	1679	2039	1525
CDK8	329	192	3063	4483	1976	1941	1649	2083	1513	174	99	983	1514	1913	1618	1412	2280	1782	3142	1348
CDK9	286	266	2146	4084	957	2348	2135	2273	1945	217	103	1178	1784	1742	1814	1329	2257	2417	3102	1520
CDKL5	80	33	717	2449	404	462	287	300	360	49	9	40	88	359	108	113	647	657	697	102
CDKN1A	846	626	5253	12268	4209	9571	12985	9771	21129	693	1817	8420	8825	12207	14335	15906	11074	10557	14227	11861
CDKN1B	444	846	6379	5650	5843	6059	5140	7598	5724	500	476	4217	5936	6288	8150	4160	4467	6047	7757	7212
CDKN1C	766	687	6492	5903	5842	4829	7757	5837	3524	282	548	5152	5828	2088	2760	2737	2122	2241	3332	7775
CDKN2A	169	61	1592	3514	537	784	1027	524	860	73	78	1170	1041	754	596	1431	1096	1159	1839	445
CDKN2B	143	57	1396	3895	966	1684	969	1140	875	97	106	761	659	1004	845	621	969	1508	1827	605
CDKN2C	163	52	1506	2906	743	1503	939	1539	894	134	71	383	417	789	1105	852	1064	1245	1501	1086
CDKN2D	139	63	1636	4768	863	1281	611	1301	1330	74	30	326	950	1023	546	376	1415	1694	1736	467
CDKN3	181	129	1823	2764	611	1083	787	528	738	152	42	132	164	864	743	1073	1199	1208	1818	540
CDON	421	187	3926	5297	1619	2841	4597	2144	2825	312	231	4087	3774	1196	1688	1161	1012	1645	1938	3941
CDX2	153	43	1081	3621	748	537	256	872	181	59	24	32	448	437	283	199	898	854	1302	123
CEACAM3	170	76	2749	4234	744	1398	594	1040	913	80	30	547	732	1290	686	304	1780	1501	1976	596
CEACAM5	126	55	1192	2765	470	935	236	574	478	92	19	109	158	556	346	278	1029	1063	1647	344
CEACAM7	120	72	1265	3391	409	768	372	463	287	84	25	13	92	493	271	190	1005	1187	1445	219
CEBPA	322	225	2700	3594	2956	2529	3411	2084	6516	252	163	1072	1463	4939	4667	1696	3561	3921	4358	1409
CEBPB	1504	2904	21435	9858	13030	12188	16663	33639	20009	2132	1733	13315	8782	23251	30275	22639	26137	23887	31276	12383
CEBPD	1045	3138	23278	13054	12640	20404	12629	46924	29340	1407	2366	25597	21417	19740	23734	24658	19121	21257	27632	23685
CEBPE	108	75	1403	3523	1240	1238	281	1151	487	59	29	556	666	774	365	246	907	1131	1209	403
CECR6	229	41	2021	3249	1116	1082	677	680	622	165	29	379	654	864	841	357	1274	932	1184	465
CELSR2	153	79	1438	3647	1549	1719	427	630	761	73	36	252	682	631	660	215	960	874	1093	2127
CENPF	209	149	1864	3971	566	1001	935	1198	676	256	72	419	302	964	1278	1771	1404	2086	2388	1030
CENPN	133	25	1289	2947	561	365	363	804	631	76	36	90	262	400	356	114	535	818	793	369
CEP55	145	47	1849	3202	746	1022	374	545	535	102	20	108	247	386	552	259	416	980	820	166
CES1	369	414	4227	3363	3530	1873	1795	1185	15947	371	137	3222	864	5175	12163	2261	4217	4874	6563	948
CES2	259	185	2549	3225	1364	1825	1821	2119	1752	200	255	1044	1026	1635	1783	1252	1798	2325	1930	1967
CFLAR	1103	2015	14128	8489	8872	12125	11279	15143	12753	1551	951	10028	9174	16028	14172	11444	14645	13523	18043	9474
CFTR	129	37	991	2521	755	453	236	414	175	65	10	132	188	372	142	104	636	800	844	66
CHAD	275	473	4225	3281	511	1326	1272	1186	907	87	632	1784	1267	534	301	314	1199	840	838	649
CHD1	321	434	4581	5621	2038	3765	3502	3374	3098	282	253	2642	3221	3445	3888	2745	3484	3822	5783	3696
CHD7	227	162	3127	5512	1849	2440	1152	1203	1441	133	138	498	1634	1873	1420	910	1707	1960	2542	1670
CHDH	133	51	1049	2628	227	556	238	567	465	96	23	84	191	266	243	143	574	678	577	357
CHEK1	124	44	1780	3042	357	1302	611	1164	575	83	39	270	489	543	420	287	1006	876	1412	395
CHEK2	203	54	1664	4374	685	1051	1094	883	1220	146	43	572	663	1284	1340	1034	1813	1718	1921	1024
CHGA	129	42	1185	3612	507	1036	317	840	503	53	43	129	173	282	425	92	718	897	631	302
CHI3L1	1700	1743	9189	6850	2895	5736	11538	16583	6224	5955	176	633	1051	50252	28333	126309	46789	38139	51017	5894
CHI3L2	253	130	2143	3775	580	1048	777	2193	637	87	47	437	387	832	1809	824	1388	1239	1691	940
CHMP4B	948	1147	10024	6658	7237	6546	10304	9544	8877	1029	993	6673	5992	9819	10299	10139	7644	7731	10346	8872
CHPT1	460	690	5687	4161	3547	5470	4196	5826	8026	405	439	5791	4728	3461	4288	4716	2946	3242	3477	6682
CHRNA1	97	19	909	2020	583	299	235	1092	175	58	162	44	137	121	229	101	115	483	149	1242
CHRNB1	207	314	4263	3890	2980	1632	1351	5300	990	148	257	921	907	1593	1538	1028	1668	1659	2260	1807
CHSY1	405	268	2524	3121	1085	2836	3168	3279	2573	408	407	1827	2493	2270	3084	2624	2617	3404	4009	5830
CHUK	350	293	4411	4467	1908	2121	2063	2067	1590	258	199	1400	1035	2805	2513	1816	2828	2766	3372	1294
CIC	636	495	4458	6394	3533	5526	6508	6028	4192	554	510	4974	5030	3959	5351	4183	3953	4468	4672	5075
CIDEA	454	111	1994	4584	1667	4109	2698	2314	1916	81	158	552	1457	1253	1443	273	1501	1717	1494	1017
CIDEB	384	205	3607	5027	1002	3051	2237	2340	2508	224	178	1362	1891	2609	2201	1241	2889	2379	3412	1691
CIRBP	3473	4028	26214	15490	21686	24766	28112	25671	23802	3208	2559	26162	27806	20098	30640	20019	17349	20407	25059	37130
CITED2	725	1404	13123	8281	10808	13620	10911	15740	14743	548	1373	8500	10944	15032	17280	10825	13540	13600	16424	10876
CKB	238	189	2198	4139	1562	1890	1495	2050	1950	494	149	1207	1152	806	1505	4839	1625	1120	1560	2269
CKLF	418	287	3408	4209	1298	3629	4741	4007	3413	498	420	2531	2822	5252	7111	4620	5020	4949	6800	3368
CKMT1A	159	26	1799	2270	480	900	487	762	686	140	14	235	289	569	730	90	1132	811	1395	332
CKMT2	230	3470	37153	4323	12632	1749	743	22658	771	94	424	390	1236	3488	1566	368	1752	1797	2430	1061
CKS1B	975	494	9512	10126	3049	7184	4575	3200	3600	466	378	3358	3491	5500	4302	3163	8249	4600	10737	5662
CKS2	278	135	1809	3104	916	1165	1393	1033	1092	285	110	524	502	1368	1867	2703	2120	2159	2765	992
CLCA2	188	60	2219	4160	942	1101	415	586	502	234	42	26	267	966	724	307	912	1203	1656	338
CLCF1	119	47	1010	3435	1023	1016	740	1403	941	151	39	429	740	642	764	384	779	1401	1234	1028
CLDN3	203	71	1475	3603	868	913	594	1263	516	173	55	540	684	326	1582	146	345	645	408	1351
CLIC1	3021	2493	15757	11309	8687	14405	39497	18042	28322	4185	2526	16466	17368	25114	29226	34409	23283	23344	28612	16518
CLIC3	186	30	1417	3455	559	1279	1278	1173	609	184	62	395	578	742	440	399	981	880	1383	676
CMC2	415	210	3120	5049	1813	1812	2119	3911	2510	295	105	1151	1393	1625	2103	1836	1825	2492	2177	1381
CMKLR1	431	336	3400	5418	1603	3253	4520	3406	5528	370	289	3777	3036	4537	3714	3733	4385	4870	5362	1189
CMTM1	135	66	1860	3327	566	706	459	814	319	98	34	196	243	617	409	352	700	880	1249	266
CMTM2	192	17	1632	3112	979	1092	469	1373	614	97	14	228	429	525	542	185	809	835	674	242
CMTM3	806	557	4799	4862	2389	4332	8819	3762	6807	705	954	7224	5311	6493	6818	6926	5616	5784	7698	5113
CMTM4	318	198	3388	6638	813	2662	3022	2024	1188	207	378	1975	2285	1496	1934	2206	1726	2049	3132	3490
CNIH4	230	176	2693	3804	1471	2613	2023	1843	1199	189	222	2080	1759	1755	1525	1441	1905	1479	2636	1841
CNOT3	466	420	3391	4634	3186	2985	4208	4151	3031	533	389	2983	3206	2511	4529	4034	2464	3548	4065	4377
CNPY1	224	28	2494	3250	661	1091	489	1021	521	151	16	293	338	422	758	241	697	848	1191	169
CNPY2	696	501	5982	6444	4301	6251	7637	4883	5073	841	576	4417	4927	5552	7974	8633	5214	4357	6492	8809
CNPY3	318	365	3302	4666	1029	3702	3130	2091	4091	286	215	2254	2530	3523	4132	3310	4306	4132	4408	2569
CNPY4	213	122	883	2563	760	936	1516	1031	807	258	204	1287	1828	654	954	1800	567	997	669	1431
CNTF	213	86	2078	3282	1070	1243	480	862	564	159	102	302	557	947	259	425	1029	1351	1702	604
CNTFR	182	128	2521	3850	977	1220	375	890	494	87	63	257	350	463	370	191	911	988	823	864
COL11A1	567	486	4458	13043	1603	12771	4644	4838	1773	403	5151	4345	17571	2404	3839	4922	2359	3988	4693	5459
COL11A2	112	30	815	2414	329	519	217	493	341	49	15	85	174	310	296	163	373	663	816	113
COL17A1	103	27	1078	2398	541	1028	314	567	262	410	38	18	187	70	1204	159	4	470	76	2373
COL18A1	748	361	4932	5508	1992	6092	7274	3391	4401	749	722	4956	6096	3598	2843	6200	2753	2823	3942	10871
COL1A1	239839	25147	135945	332463	118839	395383	1851090	432229	234657	315747	156908	366816	1775676	153130	154735	1564061	199842	360018	446759	1604892
COL1A2	51610	6219	57847	116635	39997	104897	458260	106333	63813	72219	35392	110632	446696	42864	44147	295232	43703	80059	102946	386957
COL27A1	303	78	1876	3198	1364	1634	2575	1433	930	269	81	653	762	909	1517	1637	1324	1406	1528	1784
COL2A1	111	25	1138	2963	331	284	266	410	151	85	32	160	367	527	244	152	712	947	929	359
COL3A1	88870	17009	70877	135216	44973	189190	830794	197500	123443	170095	87946	226894	923777	78723	97040	1048383	97858	149715	185646	980454
COL4A2	2004	1654	14924	10072	5823	13319	19459	10480	11238	2506	2343	10963	21666	6335	10609	23000	6070	5531	7194	26466
COL4A3	177	555	7005	3943	5121	1253	495	5291	775	79	103	609	657	1402	1586	237	1891	1539	1616	805
COL4A4	189	183	2481	4809	1053	1365	647	1932	1668	97	77	584	992	1299	1826	214	1474	1673	2207	474
COL4A5	75	47	1307	3249	825	1223	239	1131	339	87	50	58	533	175	498	100	151	789	244	1159
COL4A6	79	55	735	2292	382	290	72	650	112	70	14	205	153	225	237	61	209	511	269	545
COL5A1	8345	1858	14483	21809	11199	25547	90812	22922	16739	7320	6503	31109	69594	11747	12184	60736	13274	21093	28382	61720
COL5A2	3057	702	6245	19973	4206	16275	47288	12252	8272	3840	4022	16181	38714	5858	9254	46187	7885	11954	13133	47142
COL6A6	430	23	636	2549	391	845	3022	905	158	260	50	180	1523	383	429	916	834	1634	1043	3213
COL9A3	86	32	1598	3050	965	1200	177	1140	401	56	26	186	383	120	652	196	39	347	248	957
COMMD4	358	258	4581	5175	3594	2852	3864	3543	3121	283	276	2788	2809	4496	3199	3270	5150	4196	5169	3372
COMP	4484	6346	53493	74514	16115	27886	59846	37973	14924	1075	17497	87773	95390	20155	29807	33638	23947	23438	28242	8052
COPS5	282	343	3301	5147	1978	2386	1542	3005	2408	173	174	1137	2353	1940	1965	1548	2542	2351	3177	2310
COX5A	948	3551	33376	5609	20778	5154	9080	28917	9306	1163	1095	4783	5777	12200	11858	11350	9490	9375	12050	6334
COX7B	967	3466	36957	5920	24448	6311	13170	35862	10321	1364	1444	6308	8634	13028	16700	14703	9270	10656	12736	9659
CP	379	198	2416	4006	771	1611	947	1862	1755	215	80	865	1082	2673	2245	567	3320	3343	4636	1663
CPT1A	314	266	2848	3705	2723	2732	2668	2167	3219	213	235	2629	2772	1950	2112	1588	1615	1750	2156	2684
CPT1B	124	519	5533	2410	5615	1691	696	4596	1048	104	161	554	981	2236	1346	605	1643	1496	2011	1611
CPT1C	220	49	1212	3380	937	953	649	666	530	115	36	395	550	507	544	510	1213	826	935	608
CPT2	275	332	4137	3554	866	1881	1956	2959	2359	276	182	1449	1311	3122	2302	3197	2674	2588	3782	1667
CRADD	143	82	1690	3060	1372	824	786	1105	1106	86	75	635	597	1024	622	498	1038	1229	1367	927
CREB1	383	438	5162	5391	3047	4890	4643	3456	4901	311	278	4425	3408	4093	4785	3672	3505	4366	5934	4743
CREB3L1	686	143	2351	3592	1008	2410	5376	2334	1258	615	586	2530	5378	1315	1404	2595	1741	1683	2908	4793
CREB3L3	78	8	495	2898	613	362	130	447	176	64	3	49	5	58	113	54	51	659	94	1
CREB3L4	186	47	2217	4337	963	1573	828	1293	927	166	111	400	890	1070	1805	650	1706	1434	1904	2255
CREB5	272	108	2542	4194	1116	1495	3272	1755	1008	140	156	1976	1028	1351	977	1237	1296	1170	2060	1123
CREBBP	706	690	8062	7985	7556	6417	6573	6873	7043	595	456	5265	7011	6499	6686	3690	5351	5483	7402	8350
CRK	425	370	4563	5820	1864	4009	3794	2651	3192	343	256	2942	2898	2986	2704	2342	3874	3177	4834	3182
CRLF2	151	37	1242	3587	745	664	468	579	594	90	14	467	380	557	278	248	973	1021	1566	357
CRLS1	233	195	2936	4362	1680	1274	1261	1398	820	140	65	318	501	1487	927	573	1608	1382	2141	809
CRP	219	50	1856	2860	849	769	557	597	308	98	16	299	344	857	471	139	805	602	1457	114
CRTAC1	1373	144	1427	2966	666	1765	18887	1389	553	718	468	9872	862	746	351	28436	1270	1250	1484	340
CRTC2	570	527	4893	6518	1801	3918	4839	4658	3961	520	305	3744	3412	4686	5521	4295	4013	4649	5919	3814
CRY1	214	140	1871	3596	1212	2283	1426	1535	1503	120	103	839	1612	1213	1397	1103	1070	1298	1931	2231
CRYAA	193	15	636	2866	812	697	353	990	238	77	12	213	250	369	160	91	977	1004	897	226
CRYAB	212	240	2840	4670	1319	1546	2601	2586	1260	209	336	2044	2483	813	1167	1567	1367	1359	1532	1901
CSDE1	1826	6936	60927	15629	58729	18794	29082	66444	24772	1815	4262	21914	23502	32151	33154	27090	20230	25544	30263	27425
CSF1	949	551	4595	7437	3213	6926	11185	5508	7020	1772	733	10219	6490	7413	9593	11293	8293	8438	11007	3824
CSF1R	1259	1031	7346	6764	2786	9642	16756	6767	9418	1434	1129	7983	6043	13951	13528	13799	13739	14680	17943	5350
CSF2	166	45	2566	3915	1820	1761	502	1638	895	111	51	417	773	779	808	205	913	1090	1160	547
CSF3	155	151	2307	3350	472	801	299	1994	588	71	48	172	172	355	182	129	1032	1162	1406	218
CSF3R	127	215	1748	3182	621	887	714	665	1739	133	50	582	1138	1159	822	599	1334	1621	1925	872
CSNK1A1	951	1398	9801	7498	6418	8622	11504	9156	9435	1057	1010	6883	9414	8621	11118	9108	7633	9041	12276	13810
CSNK1E	198	60	1170	2626	464	1221	352	583	296	94	26	411	112	722	331	236	1037	834	1387	379
CSNK2A1	437	476	4108	3585	3423	3025	3317	3933	2973	359	358	2418	2606	3328	3239	2450	3424	3054	4664	4173
CSNK2B	1095	1280	10620	7089	6540	7739	11171	9604	8065	1141	876	7185	8331	11311	11157	11442	9874	9718	12654	8729
CST6	77	17	766	2995	355	364	291	754	92	402	34	15	202	159	419	219	360	676	344	185
CSTB	2988	6834	44643	14746	26817	11429	41012	21405	113329	5517	1083	26170	12782	81406	74766	96129	81308	62201	78072	9789
CTGF	1631	2456	17610	38912	12942	41822	15683	26738	30672	1921	5561	60175	50747	19605	18324	7468	16413	29696	37993	32745
CTLA4	147	28	2107	3854	567	1673	450	1026	1350	84	10	91	466	2042	1285	600	1700	2103	2942	831
CTNNA1	1022	1228	9923	8356	6109	8505	16108	9977	12628	1063	1140	10271	8765	10847	12532	14387	8356	8798	12206	11768
CTNNB1	1534	2606	18937	14380	8309	16305	23111	16657	25917	1745	3081	21615	18879	12693	21004	25259	12752	14257	16274	25378
CTNNBIP1	140	81	1447	4164	671	1255	966	1034	778	104	78	531	983	1001	632	559	1045	1240	1364	966
CTNND2	110	23	1209	2258	306	1229	247	639	381	64	15	184	154	420	410	192	969	638	1417	215
CTPS1	240	149	1935	3104	906	1613	1111	954	997	213	159	879	698	1186	1108	951	1405	1582	2072	1068
CTSA	135	21	1247	2281	460	859	295	868	575	80	44	143	511	370	525	201	464	501	505	449
CTSB	2894	4567	23381	11372	12936	14827	31537	16174	61812	2541	1682	18470	11888	38516	37166	33805	45251	44321	51531	11233
CTSC	2167	1539	13334	12920	7808	18768	24314	14955	22509	2717	1594	14392	12195	30108	30493	14938	20088	18256	25302	8764
CTSD	7586	23948	190372	19854	106188	25963	67651	59252	348880	13865	3165	93906	33666	164159	138739	174660	120132	101608	137820	31177
CTSH	1560	2163	15021	9345	7205	19440	22608	14956	39098	2624	882	13828	17554	42852	42224	32056	35242	31494	39664	12096
CTSL	1954	3306	20606	10831	8979	14547	22670	20872	28035	3246	1624	15830	11146	20834	29657	31617	26041	25294	32020	11050
CTSS	1846	2652	21945	9290	14117	11343	25489	13500	71899	5269	750	20186	10291	78911	37754	62274	57919	53819	67290	7754
CTSV	177	90	2017	4580	1127	1058	414	1366	459	240	21	197	347	654	522	365	960	1154	1767	412
CUL2	297	396	4576	5135	2643	2294	2843	2774	2610	280	219	2060	1853	2921	2279	2781	2944	2846	3687	1977
CUL3	625	951	10230	7027	7784	4037	6327	8031	4260	624	625	2541	4275	5947	6713	4585	4464	5077	6472	6567
CX3CL1	190	77	1659	5079	612	1295	397	1116	417	111	32	185	367	639	1460	251	1051	1332	1321	1338
CX3CR1	298	176	2388	4365	1312	2846	2266	2142	1047	127	486	942	885	1618	2407	591	1559	1643	2135	1797
CXADR	377	215	5364	7547	1428	3569	1101	1128	950	204	30	621	476	3095	1309	1290	5585	2389	6742	2105
CXCL1	75	25	938	3021	298	949	751	530	463	61	35	168	246	685	853	232	662	1067	867	813
CXCL10	95	124	2945	5269	1194	6590	2182	3504	1234	64	36	427	832	9763	5003	755	7398	9687	12866	1765
CXCL11	197	87	2253	4417	836	1124	324	636	506	101	26	42	315	871	280	473	1430	1145	1770	496
CXCL12	1004	1076	8016	7857	2962	15930	11426	10526	6895	1080	495	8377	11206	6237	6138	8436	6815	8429	9981	14370
CXCL13	138	53	1041	4603	624	1043	251	1238	147	64	20	82	459	189	673	61	267	921	465	448
CXCL14	3756	4799	35877	58039	17130	54881	67151	58024	61334	2489	9959	109569	97075	43796	50827	10679	39045	47960	59090	29683
CXCL16	1368	1108	19874	8715	6760	8934	9202	9334	22403	1749	586	7114	4772	17424	17230	15906	13616	14503	21810	5422
CXCL2	437	472	5192	13155	4474	7716	5545	9691	17046	194	285	4184	6177	17302	24254	3264	16555	22196	28796	12286
CXCL3	447	329	2969	7095	1445	4601	5147	4815	8349	341	126	2670	2868	5237	7143	2682	8559	14910	18055	2687
CXCL5	151	36	1736	4202	577	2010	480	746	454	282	33	65	264	587	673	643	957	1227	1255	254
CXCL6	153	53	1274	4518	417	836	501	902	554	94	13	287	348	642	320	244	1070	1226	1587	1770
CXCL8	212	79	2223	4570	649	1509	571	1883	1755	133	27	516	842	1323	1672	583	2733	2970	4041	1008
CXCL9	271	230	2708	4119	836	3447	4679	2322	3505	96	162	390	569	15664	9474	1572	9984	13488	18340	2028
CXCR1	234	93	1985	4325	508	1150	643	666	557	80	44	80	706	915	275	255	1577	1384	1987	354
CXCR2	181	56	2055	4259	1045	562	473	1487	257	100	28	261	480	1116	602	285	963	1236	1563	623
CXCR3	158	28	1215	4693	638	779	769	1530	715	132	58	452	617	1751	1388	442	1412	2089	1861	311
CXCR4	465	857	7746	8062	2427	5606	2744	7861	11395	728	335	2157	5571	16238	15727	9348	14063	16033	23649	5099
CXCR5	184	17	1764	4115	1008	1524	423	1066	547	98	30	159	708	1331	755	112	1070	1478	2288	342
CXCR6	263	99	1901	5261	790	1276	526	630	1120	155	60	489	763	3618	1407	928	2549	3666	3980	936
CXXC4	126	44	1438	2642	1274	735	418	1115	343	80	3	296	249	425	678	160	544	507	824	298
CXXC5	686	926	7003	5539	4713	3458	7273	7580	5573	698	579	2319	2949	4549	5230	6091	4571	4781	6458	7931
CYBA	2673	2895	23160	17439	9122	24138	29220	15239	49483	3772	1307	18632	15993	43538	38291	37544	45491	41369	53961	13531
CYBB	3574	2419	13576	14012	10616	24003	55484	19980	40459	6501	1899	24191	10942	69725	61303	63488	58133	62576	73403	6549
CYCS	184	71	1516	3500	802	795	710	982	572	88	43	478	327	488	444	179	663	822	719	407
CYLD	331	265	4150	5102	2945	2724	2848	2646	2704	197	230	1324	1449	3222	3219	1788	2505	4281	4999	2345
CYP19A1	124	60	1668	3323	422	582	262	558	183	53	13	124	209	448	284	185	610	859	1049	148
CYP1A1	177	21	1383	3676	616	786	304	523	388	124	27	120	185	526	319	212	1106	1237	1586	218
CYP1A2	150	36	1393	4198	1158	955	411	882	551	121	23	320	241	569	318	200	1232	1262	1301	69
CYP1B1	502	335	4455	4708	2603	4671	5449	6086	5340	1011	813	9046	3426	5712	7244	7741	5531	5234	7595	6213
CYP2A6	115	33	1221	3707	295	296	173	930	36	76	24	34	205	163	353	103	291	808	381	540
CYP2B6	125	13	1283	4296	294	1137	352	585	284	69	14	158	246	626	178	269	1867	1233	1814	508
CYP2C19	164	54	1357	2748	191	981	207	438	251	45	18	61	141	392	128	187	1069	721	1196	200
CYP2C8	187	87	2280	4073	842	1033	493	767	234	96	15	139	436	951	406	329	1470	822	1581	280
CYP2C9	144	55	1432	3868	453	669	275	544	96	61	17	47	134	406	216	179	1123	1089	1247	229
CYP2D6	135	63	1395	3225	794	1556	649	894	507	120	32	235	791	693	799	399	636	1372	1016	710
CYP2U1	338	167	3123	5135	1446	1875	1787	1508	1588	170	253	1564	1270	1938	1235	1106	1655	1431	2690	974
CYP3A4	122	70	1946	3219	934	872	327	521	407	74	12	216	526	859	383	267	1001	780	1778	299
CYP3A5	291	100	2914	4506	1138	1701	449	625	605	165	22	655	588	943	452	460	1957	1652	2957	804
CYP4A22	94	14	708	2578	429	61	275	707	121	74	20	154	125	60	134	64	36	566	100	71
CYP4V2	159	93	1639	3179	916	1055	1012	664	1202	108	40	370	745	888	745	656	774	1115	1360	463
CYP7A1	93	18	776	3923	252	299	176	663	70	86	13	100	166	72	172	83	30	799	127	59
CYR61	586	620	6208	20976	10877	20502	3098	11762	17489	242	1453	9647	25044	7009	13535	1575	7622	11830	15285	26712
DAAM1	500	331	3732	5603	1902	2386	4381	2879	4227	452	335	2521	2561	2778	3077	2257	2073	3298	3180	2603
DAB2	2535	2435	18214	13274	14153	23099	33747	21385	40146	2658	3232	33581	26897	21446	26663	41832	22358	20341	26970	16421
DAB2IP	232	377	4023	4660	2741	2734	2549	6347	2630	282	308	1948	2534	1373	3038	1956	1607	2061	2431	4431
DACH1	241	82	1714	5079	1221	1365	885	1494	915	135	47	813	1183	660	622	464	668	1290	1312	1655
DAPK1	481	297	4774	7014	1976	3199	3461	2311	5147	600	246	3075	2293	5930	5078	3701	5591	5603	7246	1904
DAPL1	159	37	1380	3884	728	823	411	657	2162	285	46	227	205	724	583	221	1202	806	1322	484
DAXX	517	345	4396	6026	2012	4782	5387	4305	4392	589	383	2811	4025	3994	4951	3969	4985	5547	6370	4766
DBI	1498	2969	19282	12052	12530	11675	21413	20054	47527	2895	1830	13332	10838	24832	41151	51784	26166	25825	32347	17858
DCK	211	123	1913	4047	1175	1067	1251	1726	1425	148	69	305	710	1370	992	571	854	1717	1584	791
DDB2	162	81	1225	3589	551	1493	1066	749	924	151	73	627	667	1055	993	913	1351	1295	1547	504
DDIT3	185	238	2690	5406	2984	958	1690	1756	1742	225	124	1801	1713	1428	1593	921	1591	1835	2115	2090
DDIT4	639	1071	14699	8726	4619	5637	4699	11490	3461	867	985	7048	5214	6467	8749	10042	7917	5578	7296	2910
DDR1	337	293	4109	4809	2332	2644	1507	3223	920	406	244	984	992	1318	4285	853	1424	1440	1779	6131
DDX10	320	240	4142	6181	1126	2314	1057	1469	1091	170	88	427	931	1597	943	899	2401	1756	3632	1416
DDX17	4172	5713	42449	29031	34367	57296	52023	40823	51394	5932	3595	46069	51039	43679	58815	46936	42533	38540	50455	77325
DDX39B	159	48	2435	3772	1160	1175	597	1098	1000	101	50	241	331	637	633	407	1257	889	1286	418
DDX58	414	260	3046	5889	1104	4386	3647	2372	2203	308	282	2391	3146	2090	3933	3212	2562	3415	3803	3640
DDX59	368	483	4760	5575	3280	3681	3077	2742	3405	341	307	2231	3449	3180	3440	2999	2630	3119	5016	3786
DEFB1	230	86	2443	4735	802	2107	1263	645	2568	226	68	3338	822	1185	802	343	1738	1320	2210	1848
DEGS1	987	1013	9104	9396	4404	8067	12725	8352	10483	2057	956	7851	7025	10932	11177	13080	8469	8645	10524	7533
DENND4A	454	518	5179	6338	2705	3185	4552	5718	5149	408	459	3402	4012	4597	4420	3863	3991	5600	7898	4231
DEPDC1	281	84	2932	4467	1937	1697	471	1418	1035	162	52	510	1101	1365	670	500	1204	1953	1973	720
DES	202	27542	330489	5930	269045	1189	410	265841	1176	240	10352	1769	19650	39110	24554	721	9049	14620	13275	20680
DESI1	266	184	2349	4214	1305	1661	2416	2132	1644	339	174	541	1032	2325	1923	1286	1829	2105	2455	1699
DFFA	671	603	20223	10686	34871	18634	4931	13023	9310	475	586	9915	13890	9478	7897	2226	6582	6859	5894	9533
DHCR24	282	454	6444	4975	2844	2081	2805	3082	2771	557	291	1699	1161	3091	3828	6289	2931	3372	4586	5310
DHH	208	83	1457	4434	1189	1259	357	1464	628	112	54	260	468	561	328	217	963	929	1089	434
DHX58	236	235	2782	4901	1655	3973	1501	2403	2130	217	121	1437	1563	2413	1367	1333	2407	2375	3253	1618
DIABLO	230	204	2515	6253	1125	2754	1393	1632	2005	150	116	832	1397	1506	1611	800	2117	2252	2618	2119
DIAPH3	215	71	2783	4238	941	993	535	1013	525	86	37	81	166	751	551	590	1347	1255	2263	430
DICER1	497	611	7082	6475	3669	5201	6247	5287	6133	491	431	4374	4012	6262	5567	6036	5726	5929	8533	5016
DISP1	213	107	2804	4911	1970	2689	1123	1997	1586	149	122	961	1744	1546	1194	708	1941	1869	2332	1122
DISP2	165	47	1252	2464	428	891	395	255	335	101	25	119	193	729	218	239	1027	907	1492	387
DKC1	433	464	3424	5318	2375	3064	2931	2998	2703	600	238	2006	2680	2894	3705	2085	2986	2995	3825	2986
DKK1	153	32	981	2610	456	596	366	577	199	98	39	272	319	176	297	102	460	528	548	137
DKK2	214	171	2823	6905	1339	1268	1412	1006	407	358	412	847	2973	1243	2626	571	2090	2036	2988	868
DKK3	596	650	5154	13633	2288	6192	7655	3078	2172	263	1629	5814	7328	1540	1949	5749	2126	3192	3623	3435
DKK4	141	31	1397	3784	919	1019	467	917	375	99	22	201	110	336	469	205	763	847	1097	102
DLC1	362	218	3002	5647	1975	3701	3650	2739	3457	250	359	3510	3932	1189	1808	1800	1520	2932	3586	5857
DLGAP5	195	106	2250	3966	708	656	656	782	590	151	28	222	335	859	684	800	1341	1490	1797	462
DLK1	206	135	2992	4757	1212	1021	832	2394	464	112	40	210	411	379	513	160	771	1015	1023	8781
DLL1	163	79	1760	3693	867	1670	676	1639	670	190	109	468	980	354	932	876	353	943	466	2089
DLL3	201	21	1734	3837	595	876	500	1248	350	120	30	252	367	390	436	236	1081	714	917	100
DLL4	164	84	1447	3629	1038	1525	1068	1347	1351	96	105	1368	1774	269	483	394	542	799	685	782
DMC1	86	2	804	3004	443	100	160	907	268	66	19	60	77	165	191	136	39	609	155	168
DMD	233	952	10082	5033	7474	1318	1081	11427	781	160	479	640	1525	2141	2204	424	2037	2061	2353	2787
DNAJA1	1071	829	10178	13175	6469	8164	10408	6069	12021	940	899	6801	6744	10955	11842	9674	10746	9984	15344	11428
DNAJA2	271	296	3588	4938	1629	1643	1446	2174	1397	142	140	1252	1620	1792	1560	1062	1889	2028	2910	1879
DNAJA3	398	644	5219	3987	2727	3066	2597	5481	3263	358	365	2347	1780	2375	3054	2361	3157	2504	3718	3029
DNAJA4	183	414	4499	3058	3347	1487	1125	3132	1087	134	471	736	815	1394	2152	980	1513	1723	1760	2298
DNAJB1	564	633	6245	6896	8256	4605	5583	5586	6403	412	674	4672	4993	4837	6704	3641	4402	5496	7463	16984
DNAJB11	553	347	4689	6234	1917	3707	5109	3031	4225	829	442	3946	3242	4644	6193	6021	4582	4154	5871	3914
DNAJB12	235	177	3299	5558	1388	2749	1967	2436	2039	143	119	1464	1407	2119	1361	1326	2750	2670	3348	2201
DNAJB13	171	72	1308	4854	503	788	345	775	455	109	32	62	132	460	206	190	1132	1518	1761	263
DNAJB14	469	352	4330	5548	2505	4129	2204	2169	4108	368	195	1811	2674	3021	3318	1649	3152	3522	4064	3060
DNAJB2	380	442	4248	4979	3960	2880	2887	4988	3497	402	429	2262	2007	2652	3775	2688	2219	2879	2765	3404
DNAJB5	186	621	5603	2689	5073	898	1278	4176	682	178	229	578	1072	1240	703	1049	919	1648	2038	1075
DNAJB6	1198	1893	21982	10631	9921	9221	10340	10576	8901	1133	1134	6954	7050	11349	11655	7856	10073	9240	13740	8744
DNAJB7	149	51	2065	3397	862	1157	370	982	467	74	2	41	339	1018	429	309	1134	820	1602	288
DNAJB8	103	17	726	3445	998	14	253	764	144	59	35	189	432	53	260	78	21	947	174	168
DNAJB9	287	224	2688	5760	2073	3709	1921	3111	2093	264	186	1712	2941	2319	2912	1418	1850	2365	2360	2551
DNAJC1	414	294	3797	5528	1518	3389	4008	2994	2674	368	263	2340	2468	2879	3532	4018	3703	3081	4373	3175
DNAJC10	598	578	5193	5847	2674	4963	7649	4502	4974	585	628	4645	5239	4977	6268	7631	4737	5294	7870	6303
DNAJC11	461	332	2967	4014	1680	2241	2015	3223	2894	508	260	1788	2081	1891	2361	1986	2346	2479	3211	2356
DNAJC12	279	115	2737	4582	941	1775	454	668	717	139	98	311	694	797	618	1137	1512	1719	1996	2413
DNAJC13	448	427	3770	4491	2299	3702	5510	4205	5347	448	603	4428	3925	3706	4764	6575	3409	4510	4509	3570
DNAJC14	253	148	1541	4149	1398	1772	1786	1151	1102	136	128	1444	1205	1340	1640	1206	2132	1904	2481	1445
DNAJC15	399	543	3353	4148	1778	1917	3714	3706	2249	460	399	1090	1804	2501	3555	2836	2420	2571	2922	2337
DNAJC16	47	51	962	2549	448	459	406	862	410	94	38	370	554	328	534	428	391	826	530	726
DNAJC17	405	306	4677	5826	2206	3473	3286	2620	3064	385	299	2950	2609	3286	2622	2968	3546	3131	4592	3222
DNAJC18	258	182	2995	3554	1595	2296	1349	1727	944	215	112	1451	1417	1085	866	1045	1361	1336	1851	1324
DNAJC21	217	175	3600	4431	1412	1407	1130	1170	1073	133	109	717	1312	1417	905	681	836	1900	1972	940
DNAJC22	170	19	1343	3225	350	674	390	382	355	56	16	124	142	451	472	327	1098	843	1491	601
DNAJC3	464	577	4595	5596	2772	4862	6131	4371	5787	925	572	6060	4561	4805	6865	8575	3635	3891	4385	4930
DNAJC4	359	393	3541	3858	3332	2091	3132	3225	2549	264	270	1827	2222	2918	2932	2379	2001	2210	3029	2954
DNAJC5	523	645	6778	7152	6723	6045	5344	4843	7468	495	383	4261	4783	7949	5412	3446	6674	6952	9412	5093
DNAJC5B	158	82	1825	3236	575	750	324	947	672	97	14	194	179	857	468	216	1214	1086	1641	292
DNAJC5G	128	34	1444	3176	621	581	312	444	218	52	14	7	188	397	205	212	823	877	1226	238
DNAJC6	54	17	604	2320	439	112	165	360	176	41	24	267	149	51	86	54	41	613	183	126
DNAJC7	420	519	5010	6162	4581	4025	4415	4751	5189	456	251	3353	3538	4624	4375	2879	4527	4835	5740	4418
DNAJC8	367	463	5667	7281	3886	5858	4162	3096	4648	252	220	3106	3934	5131	4403	3304	6205	4712	7229	4325
DNAJC9	591	346	5659	5095	1691	2542	2035	1758	2051	313	189	1579	1367	2922	1985	2161	3907	2593	4227	2557
DNMT1	491	368	3511	5768	2218	4671	5765	3084	4224	690	383	3569	3300	6029	6504	5909	5705	6034	7148	4811
DNMT3A	295	406	3623	4408	2562	2158	1815	3542	2578	310	155	1447	1843	2127	2159	1935	1935	2870	2654	3178
DNTT	125	5	732	2359	703	280	239	563	248	88	27	253	175	109	374	111	14	455	90	21
DPPA2	415	195	6237	7804	848	3543	1078	1102	1568	150	19	597	506	3161	824	1219	5347	2326	6919	1130
DPPA3	345	111	3713	5077	766	1895	650	1054	859	112	31	281	655	2108	573	681	2965	1853	4567	512
DPPA4	295	190	3713	5298	1144	2609	720	1572	1191	143	38	240	484	1944	823	609	2488	1729	3596	886
DPPA5	200	83	2772	5582	962	2486	756	910	708	118	27	332	800	1558	581	390	2415	2109	3081	629
DPYSL4	230	65	1962	3770	732	1051	444	1273	451	129	44	349	537	628	502	149	844	978	1278	347
DSC2	270	169	1928	4904	1078	965	1882	1594	2253	211	125	770	1106	2082	2059	1372	2587	2978	2810	1315
DSG3	146	32	1779	3571	686	1138	366	561	448	154	16	152	181	722	447	211	967	625	1413	739
DSP	339	164	2642	4779	1031	2375	712	1211	695	2754	122	894	1576	896	3953	671	1090	1763	1678	8781
DST	1012	1924	13985	7938	8894	9012	13043	13266	10547	917	1498	11046	9305	6407	10925	10849	5490	4761	7407	15069
DTX1	215	60	1646	4065	667	1400	1226	1662	2018	131	68	501	604	846	1248	643	1613	1247	1789	868
DTX3	307	111	2476	3506	2125	1836	1617	1916	1265	192	193	1014	1268	1321	1190	1314	1504	1066	1933	2682
DTX4	265	112	2012	4788	809	2024	1038	1015	1794	175	74	791	1287	1839	1469	1326	2262	2178	2736	1937
DUSP1	1184	2102	20916	30538	34710	45909	13791	83418	104721	797	4130	14828	46045	43366	62738	26140	56822	58989	80517	79276
DUSP10	345	300	4409	5892	2645	1719	1822	3474	2514	250	153	898	824	3027	2573	1914	2521	3367	4859	1677
DUSP2	120	38	780	4233	449	1340	389	736	1179	95	35	50	585	974	859	276	1553	2868	3033	1729
DUSP4	152	33	1700	4657	465	1042	404	947	924	116	24	113	131	460	767	284	1065	1177	1396	981
DUSP5	311	184	2091	5834	1258	4155	1463	3446	2200	227	133	815	2222	3037	3251	1592	3168	3370	5420	3371
DUSP6	535	473	5490	7162	3190	7185	6212	7561	7882	406	518	3026	4936	7138	6730	4156	6953	9276	11804	9465
DUSP8	210	105	1958	2667	1741	1509	703	714	865	110	77	528	707	1107	963	438	2261	1229	2106	1100
DVL1	322	1152	10815	4388	8638	3363	3168	9338	2718	339	336	2861	3518	3139	3159	3048	2552	2877	3268	3744
DVL2	248	256	2275	3000	1456	1863	2104	2069	2581	209	188	1788	1915	1664	2180	1774	1515	1783	2054	2278
E2F1	159	17	1009	2994	219	687	457	699	449	131	23	128	167	669	385	276	918	1082	1497	339
E2F3	310	215	3159	4624	897	2351	2070	1572	1958	164	130	1039	864	2634	2126	2043	3620	2911	4758	1827
E2F5	207	92	2527	3562	745	1524	669	764	594	113	60	356	720	955	1035	470	1100	799	1788	1025
EAF2	262	109	1720	4997	885	1959	1226	2291	1443	176	78	757	947	1473	1531	1089	1598	1758	2192	1231
EBAG9	259	270	3547	3652	1823	2400	1743	2185	1374	189	200	1240	1709	1773	1556	1595	1625	2027	2344	1677
EBF4	93	32	862	3200	343	545	642	946	352	78	47	147	601	237	819	472	361	896	543	1265
ECI2	307	786	9534	3894	5998	2932	2947	7260	2699	270	223	2513	2434	2902	2829	2445	1834	2496	2612	2821
ECT2	306	129	2260	3968	1379	1511	1457	1164	1254	163	82	947	787	1633	1011	1648	1926	1871	2610	1102
EDA2R	182	85	1133	3717	733	1083	1314	1127	775	119	121	1306	1001	606	462	1328	846	813	1034	1009
EDIL3	718	559	5093	13072	1843	6484	9061	4285	4447	731	2307	9000	15401	1272	2271	20225	1312	2358	2101	4298
EDN1	257	60	1871	3440	756	1630	1644	2599	1590	215	113	790	1209	948	1193	1144	1241	1014	1785	1575
EEF2K	589	721	6770	4583	6495	4828	5502	5698	4586	832	379	5439	4824	5162	4426	5550	4505	4286	6661	3930
EFNA1	357	159	3553	4799	1388	3155	1432	1826	1488	228	132	2089	2060	1022	2065	783	1397	1232	1861	2160
EFNA2	105	78	1889	2620	1542	1517	259	1146	762	58	44	305	835	343	642	98	149	663	348	205
EFNA3	142	31	875	3290	356	797	288	738	281	152	34	9	222	331	335	214	806	994	773	244
EFNA5	394	140	1911	4810	1331	2247	2861	2952	1720	379	217	2161	2107	1305	2246	1004	1798	1896	1574	3016
EFNB1	348	132	2269	5097	1634	2318	3051	1885	1381	228	126	996	1943	2039	1136	1734	1846	2323	2562	2603
EFNB2	347	203	2732	4579	1134	2254	2139	1514	1214	234	170	654	1401	1147	1889	1410	1289	1510	1878	2635
EGF	128	478	5256	4279	3584	664	340	4642	346	66	251	161	616	990	2261	294	1341	1281	1457	1370
EGFR	549	561	4867	5189	3478	3411	4487	4463	3349	728	316	5105	4805	1387	2825	2789	1654	1840	1790	5128
EGLN1	252	176	3237	4680	2335	1841	935	2515	1470	158	113	587	1181	1019	1128	577	764	1101	927	1129
EGLN2	165	29	2281	2972	1176	863	287	1070	507	110	34	243	739	268	540	116	185	331	206	243
EGR1	1343	1926	14658	49336	36181	43426	11974	66168	80455	412	3250	12766	60272	22158	55405	8715	24432	45237	56218	126628
EGR3	319	28	1052	4428	1551	2377	1409	2202	4254	214	103	1394	2667	1535	3362	403	1305	4028	5065	9651
EI24	583	581	7757	6110	4406	5768	6088	6159	4957	430	541	4425	4600	4922	4722	5242	5414	4220	6718	5783
EIF2AK2	280	360	3179	5843	1489	3958	2574	2435	2770	215	246	2588	3063	2176	2013	1807	2288	2375	3323	3225
EIF4A1	3504	3174	20196	20112	13561	22056	38961	25933	41549	4996	2769	22705	25023	39919	46310	46190	38153	38340	51277	33298
EIF4B	1695	2081	24220	10525	19145	10780	17052	20737	11781	1289	1866	10008	12950	17346	18480	8330	12900	12358	17600	17273
EIF4E	181	40	1433	3106	1055	663	740	1173	958	124	52	524	294	886	654	629	1184	1395	1444	407
EIF4EBP1	478	482	4628	3761	2405	2552	3853	3469	3086	407	217	1338	2307	3649	4582	4789	5006	4401	5700	2919
EIF4G1	1084	2195	18120	8376	13573	8327	18622	22931	11391	1903	1944	9494	10920	13585	15528	18072	9705	11061	13832	12183
EIF5B	246	240	3282	4752	1119	1917	1316	1350	1565	173	134	905	1461	1591	1838	1276	1835	1840	2742	1519
EIF6	606	438	3596	4612	3444	3406	5570	2687	5031	662	410	2808	3349	4287	5130	4707	3222	3850	5006	5144
ELAVL1	286	423	3126	4051	1807	2306	3555	3578	2429	304	278	1878	2564	2387	3314	2762	2156	2862	2542	2544
ELK1	405	227	3250	5764	2241	3826	2610	2835	2425	244	219	1670	2440	2767	2358	1916	3644	2992	4175	2907
ELL2	386	512	6217	8735	2958	5246	3826	2903	3898	272	215	2651	3217	4582	4975	2908	6085	6418	10280	3965
ELMO1	203	138	1525	3443	879	1633	1668	1235	1491	194	130	1181	1109	1534	1485	1404	1727	2240	2105	573
EML4	581	768	6855	7676	2616	7700	5942	4723	5520	493	486	3055	4321	9345	12064	5319	9009	10695	13386	6087
EMP1	5079	3097	27572	22162	21513	18094	75217	29871	59693	7991	4488	50774	32694	23031	25442	73136	21692	29025	36512	27015
EMP3	3226	1947	12354	13946	8815	11361	45496	12519	33980	5986	1751	20327	14024	23163	19076	57457	24116	24063	30584	6315
EN2	224	68	2036	4013	888	1545	493	1512	531	168	49	379	467	667	470	272	1085	1088	1315	454
ENDOD1	296	489	5838	5284	2932	2580	2317	4458	2055	246	322	1890	1959	2134	1809	2364	2135	2223	3068	2496
ENDOG	220	392	4301	3830	2280	1399	1098	3328	987	149	125	1095	842	1340	1074	584	1135	1544	1463	964
ENG	1171	1095	9723	7739	6964	12317	13794	10220	11171	1859	1274	10302	13081	8475	11711	20721	8410	8605	10065	10702
ENO1	5242	4752	23144	17245	14968	22828	64649	34789	40060	6038	3371	20246	20875	47820	57143	57321	52029	52638	64206	26004
ENTPD1	281	331	3653	4608	1375	3059	1689	2014	2224	179	258	1328	2271	2936	2442	1234	2158	2303	3506	2472
EOMES	186	65	1920	3911	1187	1265	573	599	692	144	55	399	567	947	1215	277	1471	1650	1503	350
EP300	652	818	7869	8318	3532	7410	7836	6820	7248	714	676	5858	6378	6979	7541	8294	6689	7743	9559	8326
EPCAM	168	55	1046	3092	355	516	296	551	185	105	29	151	198	408	840	214	458	963	794	1526
EPGN	156	47	1411	3266	762	720	297	1138	318	104	35	316	215	311	406	127	521	989	599	105
EPHA2	225	152	2506	5297	1518	2313	1391	1646	1850	204	127	2053	1880	817	1399	633	1148	1471	1689	1855
EPHB4	183	112	1911	3960	1107	2272	1106	1384	873	116	79	892	1480	1020	750	710	1204	1262	2045	2111
EPO	173	42	1331	3189	642	646	437	784	496	90	16	338	147	602	551	244	1422	899	1441	225
EPOR	144	56	1795	4889	300	1048	350	705	377	86	36	260	287	678	351	278	969	1424	1517	330
EPS8	624	503	5608	7913	3784	6895	8183	6663	7267	500	556	8468	8980	3893	5731	7101	3489	4564	4942	6950
ER-013	82	18	478	2840	269	160	32	728	233	47	16	7	85	44	178	32	5	627	130	25
ER-028	69	1	634	2074	415	200	88	432	184	46	19	20	165	48	229	57	14	459	43	24
ER-067	53	21	576	2379	437	293	104	684	93	49	21	28	65	104	152	119	13	569	126	23
ER-099	62	10	496	1847	266	190	195	392	105	50	3	0	155	62	101	53	24	259	51	40
ER-109	51	19	331	1506	673	40	111	253	31	40	1	89	150	61	49	53	2	228	54	9
ER-120	56	11	322	1971	191	45	14	95	26	36	12	1	119	32	170	5	3	513	146	19
ER-147	44	6	221	1986	40	96	105	236	49	41	11	3	13	3	38	16	3	685	81	3
ER-154	66	15	445	1795	254	232	99	243	58	42	7	2	47	44	76	55	1	540	67	1
ER-160	50	12	569	2105	332	327	98	433	130	47	3	29	23	25	61	75	10	360	15	19
ER-171	73	3	450	1886	42	136	62	586	76	40	16	60	108	23	73	47	35	396	42	30
ERBB2	322	331	4406	5199	2993	2862	2782	4208	1750	231	236	3182	1822	1463	2743	1369	1855	2097	2320	7043
ERBB3	136	47	960	3346	695	629	300	675	313	144	97	226	174	119	1079	102	96	644	149	1963
ERBB4	176	123	2352	4498	1901	1591	281	1680	308	74	90	355	358	677	398	208	1021	1288	1039	1245
ERCC1	541	570	5072	5905	2826	4497	6038	4348	4726	620	471	3967	5565	4020	4507	4036	4322	4743	5800	5978
ERCC2	338	135	2723	4081	2281	1965	1452	2314	1434	209	164	1067	1174	1580	1648	1143	1567	1997	1814	1329
ERCC3	243	195	2143	3895	1054	1489	1807	2356	1796	184	160	1378	1349	1707	1916	1221	2030	2361	3169	2154
ERCC4	198	151	2033	4036	728	1826	1108	1543	796	184	87	516	742	975	807	1081	1514	1793	2006	1312
ERCC5	223	122	1996	4134	1197	1255	1037	1704	1009	156	105	562	927	1304	1296	816	1677	1817	1952	1222
ERCC6	280	220	2696	4833	1345	1834	1537	1275	933	197	158	1649	1778	1424	1628	951	1915	2026	2345	1782
ERCC8	261	227	3481	4832	1361	2001	1888	2068	1493	174	144	1008	1266	1924	1813	1789	2052	2324	2576	1699
EREG	188	55	2135	4463	885	1074	548	1156	440	104	46	540	208	922	435	362	1298	1984	2976	746
ERG	193	187	2431	5143	1081	3021	1671	2463	1779	153	165	2288	3724	1027	1065	945	1453	1332	1469	2405
ERO1L	405	417	4796	4989	1250	2281	5141	4118	4402	790	334	2048	2530	6732	7885	4788	6580	8783	9311	2607
ERRFI1	511	353	5114	5327	2647	3028	5021	6058	2104	364	305	7240	4022	2719	3236	2875	3095	3647	4683	6399
ESM1	108	42	1262	3874	442	1042	262	1104	315	49	78	413	431	491	207	364	386	1054	742	327
ESR1	275	181	3255	4449	1561	3018	1374	3046	924	230	157	1119	2230	1275	3647	765	1542	2003	2166	3997
ESR2	131	51	1006	3530	551	1225	412	927	367	87	57	258	499	262	348	150	895	881	773	208
ESRRB	168	26	1346	3247	821	698	398	718	381	54	28	212	273	626	263	111	887	857	1109	112
ETFA	474	663	5083	4160	3166	2757	3711	5873	4178	446	396	2198	2120	3304	3216	2803	2419	3593	3676	3221
ETS1	817	661	8175	8603	4064	11211	7419	7068	7785	744	700	6022	8760	10794	9340	6919	8438	8741	12964	8911
ETS2	601	627	8049	8419	5337	5351	4989	8381	5689	594	646	5432	4973	6711	5276	3047	4867	5535	7122	5333
ETV1	219	118	1921	3579	658	1299	1089	928	519	109	112	876	860	836	733	610	884	1466	1573	1779
ETV2	115	20	1213	3471	989	1277	426	591	442	85	24	542	225	751	283	203	1134	1140	1303	296
ETV4	127	18	898	2380	120	438	239	390	198	35	20	45	91	327	65	184	885	531	977	676
ETV5	386	453	4202	4282	1618	3108	3648	4348	3164	213	396	2425	1641	3279	4412	1740	2825	3789	4931	4782
ETV7	221	39	1534	3221	780	1672	550	990	679	118	52	365	252	1200	935	431	1233	1704	1899	595
EVL	1631	1519	10487	10059	4687	13863	18724	9612	15212	1944	1121	9013	9718	26087	22079	17271	25842	22695	30039	21695
EXO1	76	36	508	2363	226	130	158	401	129	71	26	27	219	39	189	265	113	629	86	15
EXOC3	484	718	6375	4068	5888	4302	4294	4146	4099	589	451	3067	4117	3867	4934	3600	3012	3667	4231	4533
EXOSC8	342	120	3453	5755	2277	2773	1083	2076	1349	182	177	1182	1284	518	1327	431	511	1161	818	529
EXT1	569	306	4694	5862	2816	3895	6902	3451	3308	593	520	4011	4722	3298	3955	6190	3632	4719	5655	4835
EYA1	171	79	1384	2947	483	1169	528	1035	601	96	52	55	233	586	553	335	1014	832	1099	561
EZH2	289	114	3833	5049	1431	2026	1511	1799	871	239	98	735	920	1827	2242	1940	2095	2498	3113	1217
EZR	1132	575	4438	7926	3262	5896	12709	3937	7057	1387	642	3326	3970	7307	7986	9819	7927	9479	12661	5097
F10	268	136	1865	3359	2210	1306	1211	2303	776	294	47	2881	2088	1122	764	270	1177	1472	1070	979
F11R	275	329	4697	4593	2566	2818	2012	2265	3291	303	129	1993	2428	2449	3271	1906	2278	2584	3634	2165
F2	78	28	763	2267	487	315	226	601	118	45	16	228	111	82	230	133	80	569	126	4
F2R	271	212	2223	4610	1192	1931	2982	2645	2616	368	312	2106	1330	2671	2824	2124	2356	2520	3486	3295
F3	313	251	1992	3110	1544	1991	2699	1829	2090	539	109	2908	2535	1876	1769	3161	2132	2460	3266	1266
F8	229	316	3244	4203	1478	1529	1435	2597	1271	91	78	2116	696	1158	959	651	1467	1616	2212	1116
FABP1	130	46	601	2578	774	351	128	668	122	39	35	42	83	86	311	66	42	654	188	90
FABP4	5399	2093	16293	12785	22436	53773	72972	31556	64843	652	6076	19351	37036	14239	31792	1913	5682	6914	8743	33810
FABP7	114	59	1221	2699	329	690	150	503	354	59	8	23	166	429	409	148	944	928	1171	201
FADD	436	236	2961	3683	1871	3432	4162	2044	2922	417	277	2466	2126	3110	3740	3959	3415	3240	4102	2567
FAF1	288	577	5899	4505	3817	2436	3174	5620	3035	281	370	2104	2700	2869	3504	3072	1985	3392	3138	3057
FAM105A	366	232	2821	4839	970	2679	3906	1988	3291	278	170	1875	1708	3635	3164	3036	3444	4415	4692	1642
FAM117B	296	207	3030	5428	1595	1622	1416	1909	1393	209	93	1485	1585	2698	1737	1221	2439	2891	3684	2101
FAM133A	144	67	2640	4854	1010	1186	603	991	235	107	56	292	841	803	519	469	1440	1709	1885	434
FAM162A	416	388	5549	5475	3678	2733	3100	4971	3430	298	265	1625	2738	3697	3673	2466	2986	3921	3881	2751
FAM213A	320	382	4521	3665	2570	2855	3429	2975	4579	445	372	1788	2229	4668	3731	4007	3447	3724	5029	4481
FAM64A	287	117	3684	4602	752	2331	825	791	709	110	39	254	364	1913	664	731	3503	2065	4909	806
FAM83B	213	77	2074	3767	738	632	324	1179	266	178	33	44	183	883	199	284	1199	1235	1625	760
FANCA	128	34	737	3041	552	525	592	702	327	108	28	260	170	439	505	338	798	1008	866	469
FANCB	302	136	3312	7403	1302	2362	970	1348	1309	164	137	1301	883	1504	1009	1058	1601	2296	2832	732
FANCC	154	103	1222	2829	760	910	550	922	932	83	34	432	531	546	711	383	650	947	870	671
FANCE	150	83	1774	3312	955	1008	516	1832	721	130	73	542	762	890	928	651	840	1461	1152	600
FANCF	243	84	1274	2496	717	1309	985	1174	873	167	92	592	622	855	792	662	1404	1078	1325	712
FANCG	115	68	1895	4009	601	1046	729	1161	1031	118	46	953	273	853	707	625	1089	1318	1544	993
FANCL	168	124	1401	3183	1072	1325	1388	1356	1779	228	127	1237	1597	1001	1803	1160	882	2034	1172	1593
FAS	214	57	1030	3446	406	1173	1276	1088	1013	91	125	572	1041	1267	773	734	1311	1776	1663	796
FASLG	191	52	1432	3424	714	1071	401	893	477	74	44	231	280	1190	613	353	1080	1238	1662	277
FASN	593	196	2602	4291	3411	3786	4375	2592	6274	310	981	2221	2985	3390	5655	1995	1535	3695	4193	12673
FAT4	545	389	3972	5525	3575	5278	4397	3104	3168	495	586	5466	6192	1432	2213	2601	1647	1828	2270	5301
FBN1	4761	2581	26203	21777	16081	26990	71451	22547	28399	6413	6929	90817	57372	16036	19914	40209	9444	14209	16339	19229
FBP1	1299	859	4664	9903	2842	4057	18606	6700	10464	2925	34	3010	1058	36152	33085	15173	47604	43042	52934	1271
FBXO5	283	154	2779	4000	1323	1520	1082	1247	1001	182	86	495	612	1486	1387	1345	2361	2170	2553	1751
FBXW11	449	669	5951	5835	3639	4326	5667	6055	4380	462	535	4162	4120	4607	5063	5777	4572	5009	6736	4310
FBXW7	261	123	2559	4662	1007	1210	921	1109	1216	150	156	648	799	1094	694	740	1439	1598	2294	977
FCER2	132	33	745	3478	550	875	693	465	518	76	33	222	641	575	628	119	449	981	724	168
FCGR1A	185	537	3769	4075	1899	6039	1459	3384	3275	264	450	1328	2407	8087	10014	1565	9128	9277	11554	1426
FCGR1B	151	95	1102	3559	734	767	639	1464	308	98	106	152	308	1125	761	281	994	1982	1544	146
FEM1B	751	879	6887	6569	3951	4870	8879	7870	6627	859	580	6282	5358	6973	7331	9262	7045	7103	8212	6348
FEN1	212	81	1579	3645	646	1367	875	1013	802	154	33	350	476	1258	717	565	1981	1495	2533	669
FES	199	111	2127	4201	1245	1957	1464	1597	1380	138	109	650	1276	1708	1395	1015	2292	2042	2034	1179
FGF1	187	100	1815	4294	635	1002	885	1235	293	82	75	529	313	691	1052	771	924	1434	1408	1649
FGF10	141	55	637	2657	314	738	1122	1023	408	82	114	547	406	156	362	274	105	886	273	1764
FGF11	328	130	1907	4154	1040	2348	1883	2220	1156	226	171	1296	785	1351	1642	1170	2421	2079	2277	1114
FGF12	150	28	981	2431	486	382	188	552	341	58	26	160	188	327	238	117	888	675	816	167
FGF13	209	195	3223	3546	2583	1998	585	1821	679	95	126	624	599	905	762	326	994	889	1455	751
FGF14	153	86	1562	2954	593	909	505	458	293	69	63	493	660	682	438	281	1126	1011	1494	257
FGF16	176	87	1464	3285	839	653	787	564	467	97	65	534	590	590	152	278	769	1201	1318	488
FGF17	143	60	1272	3615	748	778	272	757	364	109	57	140	536	332	288	187	744	1061	749	256
FGF18	332	102	1857	4767	1274	1530	1967	1267	1540	94	394	2545	2281	905	440	395	1336	802	1557	664
FGF19	113	44	615	2880	407	414	288	893	270	64	62	296	122	386	194	78	532	853	639	194
FGF2	207	114	1843	3326	727	1692	1481	1310	1277	102	189	2026	1297	699	894	587	828	877	1216	790
FGF20	65	13	461	2823	73	149	125	539	379	41	12	187	77	79	155	37	30	966	143	16
FGF21	136	52	893	3058	595	734	250	526	358	88	66	184	293	373	433	118	993	705	887	185
FGF22	137	44	989	3079	1037	926	416	775	464	104	46	393	347	366	360	154	734	664	678	206
FGF23	128	40	1108	2483	333	649	227	487	136	87	49	229	219	431	226	191	510	541	980	107
FGF3	85	38	1015	2665	723	605	226	749	336	65	51	83	399	338	295	114	612	806	419	109
FGF4	75	27	873	4416	393	454	189	542	192	47	37	19	174	159	269	85	20	802	235	80
FGF5	97	31	1181	3821	872	512	193	813	192	105	22	426	388	130	197	120	93	834	167	91
FGF6	164	149	1836	4020	870	1127	340	1349	278	112	102	588	353	525	350	141	867	1270	1395	504
FGF7	826	538	6698	8014	3153	11334	8795	5480	7129	478	1910	9023	12670	4357	6904	4277	3693	4558	6397	11524
FGF8	160	41	1006	3537	768	540	241	1003	378	100	54	417	497	435	287	142	759	1031	1069	390
FGF9	104	89	1125	3927	388	468	310	748	255	52	35	294	209	326	372	202	712	1070	1043	205
FGFBP1	199	69	1909	4822	862	1261	567	953	539	161	46	449	388	711	556	402	1431	1358	1939	269
FGFR1	1903	1094	7423	7152	4512	7552	19579	8731	8335	2215	1176	12253	8893	7538	7825	16165	7186	7293	9954	13072
FGFR1OP	309	224	2953	4634	1606	2098	1844	1279	1670	213	121	1379	1066	1637	2137	1621	1607	1879	2974	2946
FGFR2	201	53	1984	2999	657	1330	669	744	387	180	146	349	472	755	1286	212	950	1048	1726	1235
FGFR3	184	89	1797	3786	723	1045	412	544	320	458	69	457	619	544	425	239	992	1103	1534	580
FGFR4	163	52	970	3627	752	589	368	777	358	57	52	309	193	473	358	116	716	799	950	335
FGFRL1	341	255	2551	3864	2086	2545	2657	2081	2028	237	362	1349	2155	1457	2526	1888	1623	2221	2256	2654
FGL2	1279	1287	8150	7646	4657	8566	14204	9169	17092	2689	804	7013	9314	21785	16803	11610	16596	16421	20627	7444
FHIT	144	91	1356	3257	442	752	429	849	600	103	58	456	423	798	1042	490	880	1146	1553	761
FIGF	152	63	1144	2601	1022	703	659	885	589	70	77	1213	1037	185	625	69	22	525	198	3853
FKBP1A	1554	1501	22097	16245	5719	19125	24103	12977	18891	1176	1436	14275	19333	15013	20812	20536	19048	18509	23480	18658
FKBP5	525	2259	16596	6968	13093	5484	4171	16912	8599	1803	486	14337	10494	11140	7465	4319	8878	9902	14003	4571
FKBP8	1695	2063	16084	11618	9766	11901	21533	20090	17552	1500	1702	15632	14104	14526	22410	17716	14413	15155	18513	17214
FLII	699	1126	11334	5034	6664	4682	8151	7661	7095	804	750	5284	5314	7133	8439	7444	6133	6368	6992	5366
FLJ10474	306	147	1747	3798	751	1138	1727	1302	234	162	291	1065	1271	450	550	885	987	1294	1490	1235
FLNA	3476	2574	20946	30173	13897	32142	62393	19156	37930	3052	2349	24870	28530	40565	37302	45883	41566	43671	53312	33809
FLNC	668	9104	73503	5662	91384	3230	5486	62917	3215	516	3998	5416	7705	12411	10023	2481	4483	5983	6354	11579
FLOT2	650	869	5833	5724	3925	5245	6039	6041	5262	432	450	4298	3689	6032	7095	3924	5244	5333	7619	5055
FLRT1	101	48	1242	2988	661	556	292	588	238	92	38	198	177	405	206	144	714	986	827	176
FLRT2	621	447	4879	6328	3821	4903	6420	5155	2913	433	769	6263	7727	2509	3586	7153	2389	3201	3858	7274
FLRT3	180	67	1132	3454	745	495	271	545	141	85	60	233	147	396	229	169	715	1018	1106	552
FLT1	157	204	2015	2981	1644	1335	1825	2889	1208	191	134	1785	1921	1381	2165	918	1402	1388	1577	996
FLT3	161	73	1527	2518	430	478	341	753	657	69	38	461	255	587	712	227	543	812	950	470
FLT3LG	340	338	3480	5885	2241	2630	2676	2705	2570	267	189	2046	2309	3111	3289	1625	3193	3482	4509	2392
FLT4	177	65	1738	2457	2064	762	508	965	581	159	54	461	604	317	753	543	358	544	558	1114
FMO3	199	130	1817	3698	798	1062	460	927	358	84	57	501	605	613	459	447	888	759	1369	433
FMO5	240	116	1903	4558	624	1289	942	966	1097	184	71	1130	731	1016	938	805	1280	1894	1869	775
FN1	56391	20387	126354	103790	62467	129618	723875	155353	117560	88322	38834	261792	188993	209451	279073	939946	275570	314954	390392	118450
FOS	2004	3083	16789	93061	33898	114621	18992	152078	238632	676	7704	11368	105373	59532	137560	24986	92481	120050	151338	214345
FOSL1	280	88	2077	4741	684	1410	1151	619	864	163	103	439	708	1242	1097	624	1880	1659	2559	858
FOXA1	180	48	847	3408	507	2188	213	800	276	87	43	107	191	385	724	144	908	1057	948	7087
FOXA2	59	33	790	2503	326	331	133	360	256	55	29	123	367	52	189	79	7	611	102	15
FOXC1	136	75	2214	3990	1569	1135	588	1893	642	104	85	841	1111	610	979	355	446	960	819	898
FOXC2	116	96	1399	3575	1418	851	339	1088	322	97	58	297	760	268	372	227	761	684	877	492
FOXD3	181	89	1947	4015	1176	1078	408	1027	621	141	114	744	938	312	805	127	402	807	668	308
FOXE1	174	126	2563	5517	4017	1945	568	1515	888	156	137	781	1996	1171	673	251	1045	1486	1371	568
FOXI1	154	66	2078	4369	1017	996	430	1131	313	90	38	390	217	504	1119	288	1344	1051	1990	947
FOXL2	157	23	778	3691	406	552	494	1173	497	63	30	608	197	381	290	182	879	1061	882	177
FOXO1	316	327	3946	4175	2259	1618	2320	2699	2481	156	201	2229	2951	1817	1777	1223	1536	1309	1937	1936
FOXO3	649	1021	9872	7202	5218	5952	5896	8137	4968	428	560	7673	5882	4892	5570	4224	5787	5610	8088	6579
FOXO4	253	394	4457	3891	3523	1761	2244	3486	1997	208	212	1884	1449	2116	1876	1323	1715	1610	1948	1894
FOXP1	426	425	4043	5639	2508	5412	3388	3684	3611	352	340	2585	2964	3183	3285	3231	3078	3263	4062	4447
FOXP3	95	36	746	2598	589	683	318	869	562	99	32	253	247	402	614	289	339	975	571	252
FOXRED1	267	234	3571	4291	2538	2215	2178	2777	2564	228	153	964	2321	1967	2181	1383	2368	1958	3093	1854
FPR1	265	171	3373	4318	2191	2654	1580	4194	2590	247	317	1542	2192	2600	1219	1281	3067	3229	4374	1176
FRMD6	955	469	5332	6481	2475	5843	9728	3376	4606	730	865	5750	8787	3079	4224	7482	3452	3593	5859	9582
FRS2	290	220	3071	4684	1961	1549	2164	1783	2461	269	269	1901	2218	2395	2511	1192	1636	2128	2520	2198
FRS3	168	77	1708	3324	1511	964	621	1096	624	105	91	412	641	581	722	525	258	1006	461	495
FRZB	146	149	2925	5155	1883	1341	709	2071	579	150	58	917	1240	586	639	154	819	982	808	1889
FST	206	148	1891	4707	1570	4471	1112	1279	864	140	464	1125	2047	861	1185	445	1065	1369	1163	2660
FTH1	51855	89586	439136	121113	255535	234853	593205	407409	1176964	65118	35529	457934	230284	1057998	1030870	1286593	824274	841126	1109495	202468
FUBP1	969	1206	8351	6724	5122	7253	10158	10193	9427	1317	1063	7146	7291	6504	11364	10704	6972	6822	9185	9434
FUS	865	923	7721	6305	5669	7340	12027	10112	7621	1116	950	8146	10220	8409	12606	7744	7761	8764	9538	11717
FUT8	381	239	2756	5087	1788	3964	3742	2026	2670	233	381	3572	2641	2338	2371	3145	2297	2261	3831	4598
FYN	378	281	2018	3605	1585	3373	3877	2700	2307	470	463	4010	3308	2957	2447	2156	1796	2695	3649	3659
FZD1	715	561	4583	7430	1931	5181	9572	5511	3748	676	1062	5926	6496	4532	4919	6545	5355	7316	8052	6977
FZD10	168	100	2218	4126	2673	2363	687	1754	1425	86	65	910	2102	1159	591	187	1024	1284	1098	785
FZD2	305	97	1613	3170	638	868	1370	1132	587	162	113	341	647	1090	982	1156	1421	1266	1778	1386
FZD3	297	90	2646	4839	676	1601	580	559	454	71	59	199	608	739	919	608	1706	1350	2062	1289
FZD4	417	613	7286	5915	2744	5731	3974	5819	3991	277	395	5866	5029	2081	2485	1635	1726	2521	2736	3404
FZD5	205	107	1740	3580	1087	1178	1033	1371	516	107	101	630	703	824	778	419	799	1362	1429	403
FZD6	224	179	2494	3499	978	2127	1143	801	1150	197	173	1408	1809	1114	1189	978	1328	1138	1882	1589
FZD7	446	358	2759	3472	2077	1719	2932	2728	1938	265	375	2579	1894	1404	2785	1518	1554	1972	2512	5404
FZD8	363	316	3360	3635	3262	2055	1948	2276	1634	282	343	1958	2730	1598	2034	1562	1255	1252	1454	1623
FZD9	82	39	973	1970	751	301	142	604	283	42	34	42	331	199	229	89	465	408	507	120
GAA	671	926	6762	6498	4172	5264	5298	5185	12124	663	345	5187	4238	8214	6801	6260	7239	8140	10067	4669
GAB1	208	193	2806	3521	1089	1915	1143	1145	726	160	86	927	1038	1312	596	596	1044	1048	1765	997
GABBR2	225	50	1500	4327	657	1695	321	1286	312	135	54	479	531	592	496	222	1058	1286	1315	380
GADD45A	480	551	3654	6985	1893	4872	3778	4823	4345	478	1062	3975	4155	3380	4166	7717	3656	4518	5090	6157
GADD45B	521	638	4174	18409	4250	7531	4417	6480	11595	633	1256	9077	6188	6973	8181	4308	11080	9707	10683	9477
GADD45G	133	232	1626	2493	1385	833	552	4867	826	89	170	503	501	886	1015	273	986	1206	1155	667
GAL	252	95	1665	4537	662	1783	758	1209	630	2549	92	1327	314	896	1814	1182	2034	1463	2016	433
GALNT3	228	93	2347	5275	1016	1529	621	1119	440	151	124	378	1677	1145	1257	416	1345	1304	2032	2148
GALNT5	406	145	2329	4866	1502	2181	2781	1916	811	210	382	926	1997	923	624	1713	1380	1505	2026	2199
GAMT	165	1269	11777	3316	11402	1048	756	13833	457	143	340	660	1863	2489	1225	377	1347	1646	1892	2011
GAS1	442	413	4690	5965	3457	4609	4544	4893	4936	281	510	8122	6129	2528	3601	1610	2957	2742	4206	8937
GAS6	1361	1829	15032	15228	6292	22063	15100	12046	8575	1039	4379	19668	20823	7500	9800	8919	5590	6556	8002	11219
GATA1	126	48	1826	3923	1174	719	343	988	522	75	30	259	457	460	397	200	1100	845	876	95
GATA2	238	167	2532	4585	1272	2061	1450	2022	1756	167	97	1176	2463	928	760	586	1681	1130	1668	1527
GATA3	302	112	2949	3130	1374	4335	682	1356	1536	466	81	391	811	1815	4042	661	1308	1981	2354	10161
GATA4	112	14	1217	2859	753	670	332	646	418	90	22	98	209	240	344	67	483	687	496	92
GATA5	120	10	1250	2518	612	563	372	624	390	55	12	59	104	655	263	138	790	682	856	167
GATA6	213	45	957	3322	537	1568	896	1186	844	107	57	321	709	695	857	440	1054	1092	1165	1089
GBE1	329	716	7328	3783	3629	2521	4472	6587	3899	371	468	2230	2443	2943	4510	4786	3573	4075	4212	2493
GBP1	297	215	3134	5321	2008	7177	5316	6605	4000	306	365	2579	3627	9399	11079	2730	8384	11084	12319	7063
GBP2	176	134	2365	3998	851	1929	789	1398	1687	133	107	555	1048	2436	1971	778	2318	3167	3653	1449
GBP7	210	44	1301	2221	419	821	360	566	494	98	27	180	339	749	395	181	772	851	1117	355
GCLC	307	298	3221	4496	2603	2701	1868	2325	4813	553	127	1656	1146	4559	4264	5661	3716	3696	5159	2631
GCLM	581	224	8178	5779	1472	3435	2102	2917	3819	472	96	866	930	1958	1320	1260	2571	1916	2518	1349
GDAP1	167	120	1739	2917	922	1471	684	1170	1385	162	87	511	423	986	682	461	1182	1133	1551	748
GDF3	157	25	1347	3759	329	980	236	1093	266	79	30	192	167	522	159	169	761	886	989	188
GDF6	112	58	1147	3448	1072	877	266	815	271	46	27	344	466	287	433	80	404	649	524	157
GEMIN2	253	151	1686	4223	910	1717	1068	1437	1009	146	107	670	1285	1136	714	902	1790	1432	2142	900
GFAP	171	28	1645	4738	1091	641	388	1281	755	106	32	430	242	552	486	189	1083	1396	1175	378
GFRA1	201	109	1897	3867	807	1549	906	1177	755	108	97	1838	1171	570	864	371	896	1031	1435	1372
GGH	350	210	3674	5826	1334	1524	983	1598	1203	343	80	837	1011	1705	1573	1811	2052	2270	2764	932
GHR	248	360	4925	3903	4000	2669	2648	3933	1484	118	222	1763	1646	1514	1670	447	1317	1174	1971	1820
GJA1	1917	658	6917	10149	3719	6990	19577	7403	5089	2895	1948	12290	15969	5200	5690	22216	6057	5259	8026	12287
GLI1	105	59	1240	2517	1008	1550	536	845	689	76	48	387	417	622	448	266	1097	806	1194	828
GLI2	176	93	1222	2840	923	1094	1038	748	871	114	101	953	643	676	988	785	807	1094	1370	1063
GLI3	303	161	2538	3769	653	1850	2848	1577	1236	176	270	2325	2385	895	1183	2115	1387	1342	1858	2556
GLIS3	227	114	2115	3612	1098	1283	1267	927	617	123	144	215	679	978	991	1085	1631	1609	2504	853
GLUD1	909	806	10018	9034	3542	6609	11601	6434	8860	769	790	6446	5602	7805	6973	8305	7766	7739	12086	6644
GLUL	212	262	2779	2801	674	941	930	2639	801	154	130	803	734	2062	1468	1962	1856	1929	2758	1007
GM2A	613	1207	8465	4884	3833	3091	6135	3972	26359	883	217	4515	3517	21351	16160	14242	15706	14978	22216	4082
GML	91	14	786	2219	358	174	393	888	245	63	12	9	25	39	121	47	6	402	82	112
GMPS	416	338	3654	4482	1996	4218	3836	2368	2684	358	275	2328	2910	2817	3734	3538	3059	3203	4759	3218
GNA11	368	403	5111	4748	3142	3824	4613	6072	4093	357	415	3062	2927	2560	3445	3083	2754	2542	3394	4588
GNAI3	786	748	6545	8006	3789	6009	11202	6609	7833	989	704	6586	6899	7909	8369	10708	7079	7252	10391	6613
GNAQ	882	973	6767	7231	3601	7407	13658	7501	10559	861	780	9135	8365	7830	9942	11969	7177	7800	10008	8224
GNAS	4729	10004	80819	26132	63104	40616	67463	83674	70166	4569	6328	50105	47245	68735	65960	74758	50904	51573	66472	60972
GNAZ	176	43	986	2865	647	858	436	964	457	94	65	198	293	399	575	146	864	1085	1102	493
GNG11	219	154	2136	4776	1438	2575	2206	2023	2374	134	176	3054	3183	926	1124	1316	880	1312	1004	2594
GNG12	388	303	2883	4168	1907	3596	3675	3291	2576	347	433	2982	5669	1345	2728	2316	1278	1582	2172	3811
GNG4	113	56	1126	2889	356	524	252	883	36	69	13	50	269	453	88	251	1017	779	1115	291
GNG7	163	45	1319	2938	818	1568	623	868	824	94	20	348	484	1021	784	244	1061	1016	1305	931
GNGT1	64	10	474	3253	525	419	117	538	81	46	12	5	74	17	48	72	20	1068	78	42
GNGT2	110	36	727	2463	443	439	217	441	545	57	20	259	399	525	465	363	741	1108	1030	261
GNL3	541	531	4227	5996	2397	5148	4917	4249	3612	691	478	3521	4741	4179	5764	6043	3937	4707	5782	6252
GNLY	170	90	1133	3928	726	1610	632	1219	1030	184	109	524	1008	861	1020	313	1344	1409	1639	419
GPAM	393	186	3695	4802	3598	3521	3348	2258	3783	179	833	2000	1566	2033	2380	739	1634	2396	2369	2308
GPAT2	152	57	1118	3739	1061	543	980	1061	754	135	20	171	280	692	593	2207	646	1531	622	148
GPC4	301	197	3017	4059	1854	2141	1796	2621	1861	552	454	785	2289	2057	1572	4848	2185	2179	2439	1211
GPD2	321	456	5868	5717	4133	2947	2797	4146	4678	331	201	1544	1610	4815	3818	3470	4306	4505	6252	2842
GPER1	134	62	1514	3150	1028	847	662	937	577	88	44	544	749	563	745	383	871	1083	930	682
GPI	2337	3662	26988	9828	22753	10822	26208	30022	17331	2380	1925	10667	11610	23484	23814	20878	22710	22522	29045	10637
GPNMB	4575	9567	61117	14046	25440	13445	57789	37523	192554	11582	2364	71876	30569	89723	103305	189482	88660	68092	88797	22658
GPR126	117	41	1075	3213	402	326	785	917	855	98	68	774	915	540	375	343	181	727	391	418
GPR160	96	73	1541	3505	503	1491	548	1045	682	86	40	89	441	713	1223	236	1040	1092	1140	1172
GPR17	109	20	891	2993	590	811	237	658	237	101	25	70	87	323	274	127	535	566	788	106
GPR180	122	67	1552	3622	636	917	507	373	466	63	47	239	515	678	414	333	858	1030	1236	614
GPSM2	426	444	5520	4374	2728	1091	4623	3686	1535	364	365	1516	2204	1831	1558	4828	1489	2102	2411	2069
GRB10	348	720	7190	4768	7051	4725	3010	4765	3059	325	383	4028	5787	2520	1950	3147	2584	1897	2758	4001
GRB2	321	499	3832	5290	2753	3470	2732	2687	5842	240	223	2011	2201	4984	4346	2101	5530	5733	7101	2474
GREM1	312	124	2153	5042	679	3774	1260	1826	614	548	279	261	880	691	1377	1897	1218	1294	1807	1257
GRIA3	205	83	1368	3202	749	1246	362	492	163	143	42	154	620	596	263	317	1209	980	1619	1156
GRIN1	75	13	754	1729	492	390	117	484	115	44	7	65	101	73	77	113	17	309	82	102
GRIN2A	138	10	1201	3067	598	1433	483	1085	289	62	12	222	352	440	342	179	1268	741	1007	321
GRIN2B	79	3	554	2808	60	225	164	503	60	44	9	37	149	100	224	84	54	520	142	46
GRN	2316	1657	14429	7383	10786	8525	25004	13133	47811	5180	1332	15026	10572	31902	30483	47682	23674	23538	32850	9550
GRP	178	42	1822	4641	419	1026	255	938	338	81	28	79	326	496	267	214	1109	1305	1779	1381
GSC	143	70	1061	3936	612	645	826	1137	598	95	55	1116	1115	208	618	433	172	1172	233	672
GSK3A	438	368	4881	3975	3461	2709	3990	4985	3589	481	394	1594	2257	3467	3701	3248	3284	2730	3839	3089
GSK3B	534	740	5918	5071	2761	3767	5198	4186	4631	510	671	3286	4261	4383	4763	5813	4106	4449	6013	4576
GSN	4909	4581	55371	32158	44219	32059	49709	38310	58308	4234	2150	86705	40053	33598	31384	26602	20354	26019	31666	27393
GSR	552	410	3567	4491	2065	2440	4428	3611	6494	644	456	2022	1787	5402	4831	5054	3822	4443	6246	2853
GSTA2	178	90	2145	2848	326	1155	279	526	431	55	9	108	168	802	219	359	1326	960	2093	354
GSTM1	328	21	884	2617	491	625	3088	3296	145	65	313	65	2474	2936	166	143	2137	2008	2845	1965
GSTM3	154	105	1998	3525	609	1066	962	1357	577	71	61	585	1127	734	411	237	754	1039	1418	970
GSTP1	2506	2985	19239	11227	17100	11986	24460	15511	26596	2613	2045	16654	16294	23042	24431	19935	17800	17850	23763	18935
GTF2H3	120	121	1506	3003	758	661	1066	1174	857	162	85	481	916	697	1247	771	580	1085	734	896
GTSE1	74	26	862	3243	435	506	282	796	321	121	17	189	419	217	534	495	336	844	283	254
GUCY1A3	261	167	2585	4522	882	2663	2348	1998	1626	167	130	1283	2315	1109	1367	2558	1419	1705	2180	2325
GUK1	739	948	8515	7441	6842	9160	10344	8155	12514	617	1094	9694	11533	9887	9232	7975	7811	8878	11293	9372
GYS1	277	1138	11012	3605	7233	1382	1836	10371	1376	238	446	761	1265	2487	2478	1132	1633	2781	2372	2122
GYS2	133	67	1661	3034	342	1137	233	801	380	58	31	169	234	543	241	200	796	688	1087	299
GZMA	125	112	1808	3626	483	1525	615	1067	837	99	80	209	718	2875	1558	717	2184	2847	3421	488
GZMB	173	65	1659	4297	633	1736	832	1361	1084	174	42	203	532	1124	998	664	1723	1797	2373	810
GZMH	162	50	1030	2556	894	1065	414	546	514	81	32	201	317	806	368	396	1271	1216	1649	235
H2AFX	303	195	2322	4070	1570	1447	2406	1740	2005	308	215	1125	1213	2632	3173	2579	2652	2621	3450	1950
H3F3A	3289	3792	29677	16925	23456	27666	40798	36609	38368	4082	3406	28055	29438	37573	43346	44621	34448	33080	43254	42487
H3F3C	226	156	2886	4599	2733	2105	4842	2011	943	114	307	895	2530	2106	3987	656	1828	1949	3455	1701
HAND1	145	38	1547	3232	867	445	351	852	435	105	16	143	407	431	303	158	800	1082	967	225
HAVCR2	322	373	4704	4876	2066	2428	3915	2415	6784	402	173	2606	1792	7355	5219	6145	6215	5813	8738	999
HBEGF	215	172	2134	4048	1892	878	914	3416	790	230	65	979	735	1230	2446	414	1851	4606	6220	1457
HDAC1	421	367	4540	4726	2578	3713	3675	2888	3101	458	269	1854	3323	3764	4934	4000	4343	3729	5355	4605
HDAC10	379	408	3948	4877	1781	3356	3082	1919	3809	486	246	2227	3143	3617	3080	2755	3969	3981	4422	3052
HDAC11	181	329	3269	2578	1738	1137	814	1643	945	147	97	465	522	832	657	833	978	977	1368	840
HDAC2	205	41	2486	2262	692	1133	590	842	555	127	26	151	258	718	588	362	712	511	1227	446
HDAC3	351	360	4064	4454	1781	3120	3646	2526	2650	282	178	1725	2543	3410	2750	2846	3519	3481	4808	2487
HDAC4	209	261	5035	3400	2522	1997	2224	2080	1455	151	148	1305	1610	1631	1426	1235	1970	1696	2456	1859
HDAC5	216	239	2076	2915	1791	1646	1494	2137	2602	150	143	1354	1440	1231	1672	1474	1129	1712	1553	1587
HDAC6	223	158	1938	3047	1225	1735	1596	1865	1404	171	125	1170	1074	1505	1435	903	1104	1628	1687	1386
HDAC7	463	398	3093	5389	1777	3802	3930	3613	2808	379	379	3774	4475	1991	3211	2390	2091	2697	2543	3785
HDAC8	309	249	2426	3279	668	2105	2579	2655	2108	277	206	1837	2074	1564	2215	2685	2175	2200	3011	3015
HECTD4	161	109	1396	2716	862	1291	818	1023	1348	104	83	727	908	783	943	605	1061	902	1189	1272
HELLS	229	101	1148	3222	398	1323	696	982	395	174	78	501	683	565	754	702	840	1391	997	734
HERC3	384	358	4436	4657	2458	3749	3886	3441	3567	355	310	3226	2729	4284	4293	2990	3976	4074	4870	2866
HERPUD1	771	1693	15112	14871	9928	18185	11855	15703	23017	1289	1498	13178	13962	17628	23497	15949	13648	16261	21779	13236
HES1	203	154	2374	4504	2496	1301	908	2176	1766	143	40	855	1685	714	1420	422	797	1434	1248	3590
HES5	141	25	634	2215	119	618	183	635	262	80	25	30	87	292	145	134	571	523	767	174
HEY1	120	78	1896	3597	326	1030	443	1151	323	112	81	326	515	399	437	352	620	1015	794	679
HEY2	113	101	2302	3124	1518	1031	555	1884	645	109	62	240	700	440	796	588	575	698	788	1102
HEYL	223	127	2480	4382	1354	903	1034	1200	1484	220	150	795	1168	1290	764	1603	1441	1745	1642	3592
HGF	90	87	2159	4236	722	795	503	875	511	91	51	818	942	603	561	786	927	1204	986	1086
HHAT	119	64	989	3733	422	988	319	948	675	44	18	69	309	357	388	373	838	703	679	473
HHEX	338	261	3260	5054	966	2989	3009	2359	2944	223	155	1855	2487	3094	2435	2377	3307	3382	4541	1775
HHIP	194	106	2489	3677	742	880	409	730	290	83	33	64	508	742	408	246	956	1025	1333	276
HIC1	168	148	6349	3593	1408	5388	457	1744	2009	110	72	600	1845	797	953	187	1016	1757	620	1158
HIF1A	877	976	8612	8521	3250	10061	8522	7094	10310	1007	870	4935	7818	9087	10418	11141	8583	11542	13372	7210
HIF1AN	253	339	3535	2674	2339	2263	2389	3543	2412	227	256	1571	1803	2563	2207	2547	2415	2338	3329	2534
HIF3A	109	161	2114	3030	1150	1727	513	1766	642	178	47	1519	1391	170	728	114	117	807	251	545
HIST1H3H	674	575	3428	4467	1536	2353	5408	3165	2835	705	384	1089	1940	5170	7074	8841	6983	5965	7163	2519
HJURP	145	53	1286	2448	431	516	520	725	306	96	14	125	114	645	377	657	1198	728	1183	289
HK2	239	499	4907	2996	902	1331	1946	4950	2260	407	149	654	684	5439	6410	2041	8428	6018	8094	798
HLA-A	5848	10309	72013	38277	29352	71974	80805	61610	215395	10734	5833	66657	60311	252651	209361	132189	204157	214181	283363	72484
HLA-B	5883	15764	98712	53415	29570	224598	95222	65269	144325	9922	5964	118040	90167	274492	320956	155688	227445	251024	336591	86334
HLA-E	3549	6215	43808	40443	20254	56385	50690	39919	91797	3773	3162	46454	43354	74212	69520	33125	58395	71679	93001	39979
HMGA1	374	516	3949	4087	2724	3509	2386	3095	3299	497	131	946	1361	4023	3591	2737	4429	4040	5774	2141
HMGA2	113	33	903	2217	534	380	344	733	199	72	18	102	166	89	144	173	29	370	111	128
HMGB1	712	578	7757	6685	4402	5118	6988	4428	4598	686	471	1608	3724	5710	6239	3923	6322	4879	8935	5019
HMGB2	347	502	5637	5384	2391	4866	2613	3266	2951	375	237	2450	3169	5583	3874	3277	5295	4920	6262	3736
HMGB3	188	56	1909	3805	440	412	292	465	296	96	53	280	257	750	328	417	971	1284	1767	781
HMGCR	258	144	2132	3796	618	1260	1404	1327	1118	278	93	697	1472	1362	1112	1685	1613	1899	2196	1383
HMGCS2	233	85	2268	3062	931	1228	457	755	400	106	25	45	326	815	583	183	758	614	1265	741
HMGXB3	161	101	1527	3768	922	1829	1021	1416	1216	159	67	463	771	1016	877	950	1332	1543	1934	1256
HMOX1	633	726	4800	5622	2799	3650	5997	3686	11751	811	388	4805	4145	8082	7116	6060	8960	9365	11066	2726
HNF1A	358	229	13406	6021	30080	10148	2060	5966	3465	326	423	3490	7847	6159	5253	302	2846	3284	2446	3648
HNF1B	130	9	1203	2225	702	591	332	363	218	55	14	175	180	487	454	90	901	564	967	132
HNF4A	149	9	839	2322	671	602	205	807	156	55	16	207	191	322	345	179	632	715	528	106
HNRNPA1	1605	1910	24903	18146	10529	17173	17848	14165	14355	1127	1088	11045	14084	18001	22097	12379	20614	18976	29110	22776
HNRNPA2B1	1281	2063	17726	13864	13960	14096	16022	17537	18735	1613	1175	11159	12952	16754	19049	13334	16611	15780	19435	22178
HNRNPU	969	1375	14735	9140	11009	12084	11490	13067	19689	843	741	9268	12790	8701	17366	8468	8017	13351	17452	20633
HOXA10	112	63	1070	1930	523	787	398	606	337	93	43	238	438	361	251	174	462	651	693	292
HOXA11	123	20	671	1557	382	310	156	298	369	56	18	72	111	196	81	67	308	535	407	112
HOXA9	187	117	2148	2844	1184	738	650	1305	341	136	79	166	499	694	614	321	1103	903	1349	917
HOXB13	157	17	1086	2346	863	816	348	660	395	82	19	144	109	437	532	122	525	805	886	162
HOXD1	152	41	1585	3046	299	771	391	484	447	59	28	454	347	711	286	309	1081	829	1405	401
HPGD	242	75	1600	2963	1103	785	2195	813	2076	532	62	753	800	1840	1516	2838	2049	2209	3159	858
HPN	86	74	1197	1887	681	380	164	698	293	81	26	204	186	212	447	115	119	482	162	240
HPSE	223	111	2303	2992	858	1106	400	948	1002	169	34	1083	561	1349	966	1543	1711	2049	2412	562
HRAS	287	356	3032	2713	2554	2050	2411	2657	1536	353	315	1779	1715	1437	2019	1853	1771	1468	2016	2128
HRK	103	37	1404	3365	297	736	373	567	584	46	4	106	42	591	275	325	945	1071	1062	167
HSD17B12	503	631	7511	5125	3532	3152	4708	4524	3613	497	480	1927	3025	3828	4293	3834	3212	3339	5603	3115
HSD17B4	675	732	6793	5858	3843	5851	7383	6403	9266	849	545	5702	3735	9635	9921	10725	11207	8498	11103	6910
HSF1	331	690	4481	4537	4229	2327	3521	3774	3614	264	312	2393	2966	3533	3421	2454	2733	3321	2974	3013
HSF2	190	280	3191	3109	1845	1009	588	2679	705	147	112	838	668	1125	925	583	1166	1236	1641	1222
HSF4	218	285	3056	3580	2500	1275	1599	2617	2914	168	161	2591	1384	1526	1530	1038	1246	1797	1710	1991
HSP90AA1	154	43	1345	2538	739	566	347	826	384	53	37	400	347	425	371	332	451	701	929	252
HSP90B1	3927	2811	16305	19408	14360	29616	45661	25231	39031	6572	3479	28102	22981	21281	41032	47676	26909	23603	31521	35519
HSPA12A	193	96	1018	3081	1111	907	864	1082	699	119	75	895	486	663	716	478	646	994	920	649
HSPA14	145	64	1439	3126	672	652	904	1370	802	121	66	530	563	641	824	511	443	1061	758	598
HSPA1A	1050	1625	14264	6415	21017	7166	12988	12016	12865	948	1217	6088	7408	8764	13014	7788	9034	8037	9925	38652
HSPA1B	259	307	5436	4386	2833	3311	1681	2959	2088	148	174	1127	1894	1484	2444	767	2426	2100	1942	10982
HSPA1L	65	35	699	2278	623	427	253	647	293	52	13	163	257	135	201	108	88	560	183	66
HSPA2	149	25	1073	3304	441	724	168	630	547	86	48	159	264	419	220	256	1184	857	1063	261
HSPA4	544	873	10200	6857	8096	4277	8222	8127	7465	810	754	4763	4587	7405	7118	7056	5440	5170	5847	6068
HSPA4L	184	37	2123	3248	893	1443	741	1654	903	105	82	1060	618	621	825	531	767	714	996	803
HSPA5	1609	1243	7677	7218	4464	11505	13549	9232	12316	2780	1778	9816	9638	8834	13309	17164	8684	9411	11532	11958
HSPA6	170	72	1464	3430	830	732	442	935	592	143	69	500	578	345	465	185	428	969	913	448
HSPA8	5118	7086	57490	22451	37957	29282	66032	51683	56768	6996	5647	34605	28042	47003	66255	74925	45564	41769	54434	42698
HSPA9	436	973	9786	6210	9120	5031	4985	8474	5931	499	537	4071	4744	5733	6037	4126	5086	5146	6589	5693
HSPB1	144	69	949	2058	264	653	1036	787	783	112	68	265	503	607	857	809	1168	1007	1423	688
HSPB2	271	1028	11174	5153	8982	1898	2362	11814	2051	198	1037	3829	4996	2639	2279	1309	1543	2376	2655	4413
HSPB3	125	410	5639	3455	4156	631	140	6769	412	76	349	166	506	1148	614	168	1049	1072	1383	1687
HSPB6	628	7593	61934	5249	54813	5864	6603	67678	6245	308	3592	5372	11449	12172	9982	2627	4770	6482	6642	9475
HSPB7	207	3367	29151	3620	29070	1932	1117	27782	2276	208	1380	924	2011	5546	5595	1276	2438	3357	3692	3197
HSPB8	184	350	12321	3974	6843	6478	604	6644	1668	128	281	699	3320	2617	2100	361	1847	2871	1542	2779
HSPBAP1	101	85	2548	2758	960	1203	775	1410	789	96	58	167	537	1064	890	694	715	1016	1341	360
HSPD1	1187	1182	9352	7740	6872	6169	11953	8991	8861	1262	757	5901	6377	9126	12105	11576	10358	7700	12095	11945
HSPE1	1294	1303	17156	14595	8214	11371	13324	11576	12351	1404	1028	8623	8250	11286	12708	13928	14065	10462	18171	10929
HSPH1	160	56	1284	2661	718	350	415	257	303	83	34	519	452	595	388	307	631	605	1324	1547
HTT	370	530	4208	4064	1341	3008	4286	2469	3644	539	201	2174	1914	3730	4280	5020	3836	4270	4420	2894
HUS1	313	140	3224	3431	1396	2059	1459	1799	1573	222	77	1160	775	1512	1505	1081	1489	1766	2305	1004
IBSP	138	82	1572	3403	1055	542	343	488	402	119	10	121	414	714	183	449	1261	1094	1623	246
ICAM1	528	403	4961	6493	2772	3901	4461	4806	5085	1002	196	2493	2910	9478	10787	3938	8780	11106	13382	3025
ICOS	134	38	1379	3119	630	855	274	465	985	94	11	81	285	1056	424	264	1040	1432	1903	419
ID1	609	720	5187	5437	3464	7742	4364	6200	5643	539	672	5223	7931	1916	3824	2871	2847	2927	2728	4972
ID2	580	616	5395	6388	2670	4163	3782	4558	5422	607	392	3970	3279	7305	7003	5302	6437	6629	9082	4985
ID3	536	471	4898	6059	3971	7566	4947	5398	6374	348	1033	6113	10210	2785	5137	3060	3139	3171	4239	7902
ID4	247	175	2268	6623	1817	5018	1865	2636	1826	192	115	2829	4230	783	2814	686	751	1617	1010	5238
IDH1	704	813	7144	6074	3668	5232	9281	4887	9887	490	731	6826	5196	9853	9130	10665	8170	8875	12360	5762
IDH2	532	4229	35593	4158	23574	3709	4371	44272	3631	719	1571	2148	4372	9886	9858	7682	6306	7678	9959	5395
IDO1	135	80	1380	3313	763	447	414	917	505	89	36	216	302	750	535	175	536	979	1251	187
IDO2	81	6	526	2305	300	115	209	771	293	46	23	56	71	83	144	89	21	731	80	37
IER3	457	603	5436	10725	3643	6513	4050	6000	7120	347	362	3103	3655	5482	7054	2345	5975	7757	10894	12898
IFI27	775	1111	8100	7509	4652	20253	10856	6114	25923	385	1097	12610	9275	11232	13113	6479	10277	12155	15290	6835
IFIT2	191	198	2436	2972	625	2844	1369	1562	1480	154	155	712	1104	1669	1584	1327	2047	1230	2092	1382
IFNA2	113	15	1462	2789	779	205	268	284	144	55	23	132	311	551	77	161	774	649	1053	75
IFNA5	140	77	1793	2892	729	1325	215	509	365	88	8	100	358	625	423	345	850	885	1352	416
IFNA-Family	1260	592	20944	16737	3464	8069	2814	2212	3113	391	60	1099	1571	7465	1727	2864	13597	5833	17277	3223
IFNAR1	3351	952	58266	31212	10697	40342	16615	17205	29723	2676	483	8531	9249	19074	12766	9303	29990	21610	30495	18839
IFNB1	197	51	2446	4106	774	1200	469	857	559	75	23	47	214	911	295	378	1368	1133	1594	283
IFNG	188	58	1906	3665	603	791	278	540	422	99	44	41	291	1090	412	243	1612	1350	2052	187
IFNGR1	1132	1757	13701	9183	7565	10933	13730	14060	18072	2446	1093	11762	9644	22037	21159	19420	19776	16808	21669	9787
IFNL3	76	29	571	3141	310	200	165	931	143	59	27	76	200	84	97	120	99	782	275	74
IFNW1	159	37	2049	3808	619	587	478	835	334	66	25	216	164	637	520	272	1080	940	1253	252
IFRD1	244	126	2565	6283	1698	1975	1318	1601	1550	137	131	865	846	1111	1988	1262	2069	2497	4193	2753
IFT52	217	127	2686	3974	1045	1783	2502	1559	1168	192	169	1976	1991	1764	2136	1929	2059	1961	2714	2025
IGF1	998	494	6153	7249	3562	8562	12552	4692	6608	456	1182	8106	10967	4425	3482	6572	3249	5244	6369	21674
IGF1R	267	326	2832	4458	1454	3353	2627	2369	2556	241	264	2488	2696	1659	2739	2227	2229	2222	2682	5286
IGF2	797	670	8083	6375	5145	11117	9098	6475	5310	269	1620	18645	25257	2005	3438	1729	2081	3250	3812	18634
IGF2R	991	1571	11900	6188	6029	5661	8086	9286	14385	1625	808	7454	6149	11904	12192	18255	10456	10162	13602	6893
IGFBP1	151	105	1321	2660	564	860	602	569	296	72	49	144	311	398	328	384	884	908	1057	371
IGFBP2	806	772	6881	5569	3632	5111	4204	5909	5259	481	332	6857	4990	2749	5079	2916	4027	3184	3808	16199
IGFBP3	907	543	6406	13834	5691	8768	13689	6549	5482	573	2063	6965	16950	6110	11054	3503	3923	5232	6627	11928
IGFBP4	5248	2889	19627	29061	13953	48707	73187	42320	52280	2720	6411	63717	53934	25262	25702	26969	20106	27398	34295	71103
IGFBP5	5381	5862	49176	23221	54646	53137	82652	58256	34246	2948	5085	57505	114089	18208	19890	13453	10087	16099	21483	52173
IGFBP6	1255	876	11647	8119	9949	7117	19780	12399	8920	635	972	22222	15097	4194	5828	7742	3048	3258	4348	6187
IGFBP7	2335	3064	27235	27578	12323	31918	27741	21727	25806	3051	4170	30662	42421	18200	19479	19984	14116	13150	17253	29070
IHH	122	82	1389	3581	413	612	340	1423	408	77	22	155	533	260	105	79	593	838	848	156
IKBKB	362	542	5492	4886	2463	4829	3797	3516	4574	339	323	3796	3578	4148	4371	2919	3602	4282	5667	3822
IKBKG	98	20	826	2234	170	336	242	498	231	40	25	148	259	206	181	128	458	724	571	170
IL10	126	48	1448	2853	509	933	745	494	1947	93	35	942	577	801	1097	309	748	1828	1382	474
IL10RA	958	1170	7967	5722	2756	7546	10985	6018	14559	1158	588	6917	5208	15982	12640	12643	14531	15091	20146	4199
IL10RB	611	758	5329	5510	2458	4465	5298	3443	5670	614	540	4583	3712	6656	5767	6785	6425	6507	8711	4653
IL11	149	68	1618	3567	789	1189	393	432	337	54	21	299	301	847	297	304	1089	854	1714	475
IL11RA	361	377	2970	4201	2478	2029	3239	2625	1770	388	253	3179	3697	1939	2510	1883	1725	2073	2311	3038
IL12A	93	25	768	2426	440	279	220	793	151	69	27	113	299	188	249	83	429	717	475	84
IL12B	162	29	2748	3646	936	1539	361	1138	371	108	29	102	485	471	956	223	841	989	1173	76
IL12RB2	136	45	825	2982	304	582	161	794	317	63	20	86	251	484	410	159	636	628	1085	158
IL13	112	17	871	2302	457	401	283	545	143	50	24	88	150	135	297	83	46	424	165	27
IL13RA2	110	58	1953	4456	635	1202	368	512	318	71	46	180	345	424	293	440	896	1216	1457	474
IL15	247	231	2783	5496	1551	1601	1325	1694	900	130	119	893	875	1957	1885	1305	1999	2204	3185	598
IL16	265	176	2861	4198	1566	2678	1770	1369	2319	389	171	1986	2525	2257	1969	1535	2513	2393	3572	1244
IL17A	80	30	1162	2133	372	711	283	321	274	52	10	132	38	518	225	110	880	372	745	89
IL17F	176	48	2131	3500	948	1108	557	1309	487	51	32	230	199	785	372	295	1324	868	1310	283
IL17RB	125	75	1221	2729	681	816	369	813	1144	90	36	367	110	524	442	207	813	760	627	586
IL17RD	237	140	2208	3948	515	1488	1775	1209	1263	145	114	2092	1752	727	1116	821	929	1174	1463	3951
IL18	274	246	3094	4252	1159	2685	1281	1380	3106	246	102	941	889	4156	3113	2321	4430	3748	4745	713
IL19	194	39	2021	4101	721	906	333	637	368	82	17	64	217	743	256	221	1056	1080	1601	368
IL1A	234	74	2379	4381	1142	685	570	1390	479	91	19	335	374	930	1012	278	1151	1486	1666	403
IL1B	129	109	1826	3550	576	2088	454	1571	1026	78	24	218	650	1884	2329	362	2579	3314	5175	1629
IL1R1	697	515	4651	7688	2201	7252	8412	5240	7269	679	624	7260	8897	6039	6652	6840	5263	6149	8754	8664
IL1R2	170	59	1687	3481	665	984	621	840	829	172	35	405	361	1405	446	499	1497	1421	1933	450
IL1RAP	275	174	2678	4755	1069	2761	1396	1826	1317	178	212	1371	1380	1492	1620	1024	2260	2365	3562	1520
IL1RN	332	341	3207	4158	891	1798	1493	2009	2583	993	68	444	468	1895	3005	2601	3654	3869	5679	795
IL2	149	45	2160	3607	810	619	289	528	372	47	18	94	333	901	288	220	1099	937	1742	255
IL20	74	13	775	2103	327	198	142	364	167	52	13	125	85	19	219	54	29	386	255	80
IL20RA	122	30	1180	2460	374	851	282	559	129	81	31	461	263	415	599	164	828	742	1109	1555
IL20RB	239	63	2055	4027	532	1335	570	1125	647	279	51	547	588	935	561	502	1527	1173	1609	506
IL21	98	43	910	2885	302	618	159	446	294	47	13	91	47	280	158	142	498	721	731	233
IL22	84	18	605	2555	247	152	144	407	177	51	20	85	107	99	194	83	33	673	86	58
IL22RA1	118	53	1343	3202	539	826	298	531	461	95	35	236	143	457	257	185	818	819	1126	386
IL22RA2	171	34	1700	3542	377	588	383	669	263	78	10	102	279	869	309	285	886	944	1456	426
IL23A	131	24	1198	2728	727	954	337	540	392	99	21	155	210	535	610	294	942	953	1237	246
IL23R	144	43	1652	3447	517	579	233	559	266	65	4	35	119	480	311	256	846	956	1393	346
IL24	137	10	1262	3613	403	365	231	412	315	65	21	55	128	435	231	141	580	798	647	240
IL27	129	60	1353	3773	948	433	241	811	273	98	61	332	425	303	302	248	346	844	489	95
IL2RA	168	63	1509	2789	530	1213	727	1154	551	117	75	1095	613	1333	1645	459	1951	1507	2124	649
IL2RB	154	77	1153	2684	620	2186	785	771	1075	134	69	244	716	2126	1803	741	2292	2312	3039	808
IL2RG	252	275	2752	4319	1504	3170	3645	2316	4167	452	100	1130	1799	10491	8212	5727	8267	7439	9699	2161
IL3	85	30	586	2288	854	539	246	615	38	45	15	41	252	125	325	124	437	637	607	130
IL33	336	352	4558	5405	2505	4455	3489	3788	3521	365	336	4595	4764	1752	3144	1420	1659	1297	2431	3574
IL3RA	156	18	1121	2487	518	637	1493	615	547	106	35	381	326	585	824	110	586	1032	615	259
IL4	107	156	1949	5052	2286	1511	316	1361	567	89	46	193	1789	534	493	276	1032	1258	1287	449
IL4R	629	541	5638	6736	4133	7889	7344	4931	7322	886	421	6108	6587	8969	8826	8246	8425	8619	10799	6017
IL5	173	80	2457	4494	598	785	439	585	276	74	37	48	224	515	251	240	1075	1390	1522	264
IL5RA	94	45	1212	3188	346	429	159	750	331	52	16	65	460	399	238	155	730	582	946	91
IL6	212	54	1604	4760	472	2488	567	1171	1166	84	50	153	985	815	1445	332	1844	2436	3727	1000
IL6R	444	413	4704	4766	3534	3215	3491	3751	6228	438	251	2198	2492	5604	4166	4180	4826	5054	7037	1879
IL6ST	1480	1666	13418	11675	6877	14468	18087	14286	12402	1400	1599	20092	16675	9929	13168	13108	9804	9866	12658	20620
IL7	207	69	1191	2905	600	1101	508	1204	728	112	34	415	720	765	659	375	1347	909	1503	205
IL7R	186	191	1766	4125	470	2716	1232	1583	2741	286	74	195	1476	3094	5479	2394	3424	5017	6681	2205
IL9	64	15	790	2895	370	268	153	416	229	79	20	144	306	58	126	66	35	558	155	27
ILK	1027	1020	9306	9635	7429	9641	12609	7694	10935	1099	895	9731	8635	9704	9398	10194	8592	8932	11618	9586
INHBA	238	234	2272	6138	775	4582	1382	2558	934	171	442	2860	2571	3169	4161	1184	4174	4518	5909	1350
INHBB	195	73	1454	4264	1350	2290	1207	1352	977	129	70	660	1226	531	941	442	850	1557	1189	2630
INPP5J	108	41	757	2783	353	421	344	939	296	68	40	144	188	125	351	120	24	711	211	557
INS	479	563	8843	7085	23978	11702	4138	11018	7273	360	832	10813	10263	6246	5898	978	3797	3860	3574	5350
INSR	158	140	1938	2811	1138	1706	776	1648	685	103	90	901	1015	1086	1169	426	1006	956	1370	1176
INTS7	217	109	2029	3284	1046	1720	1385	1188	1097	126	75	1003	1058	1237	1410	1233	1569	1630	2145	1629
IRAK1	602	620	6761	6781	4706	4643	7251	5440	5875	846	652	4410	4854	7381	8478	6493	7202	7776	8879	3740
IRAK2	160	109	1666	3111	634	1186	592	825	940	144	64	505	350	1379	1330	805	1505	1183	2177	587
IRAK3	380	318	3656	5107	1605	3887	3336	3621	3243	407	246	2380	3536	5039	4681	3502	4844	5070	6848	2112
IRF1	176	146	2753	12290	936	3231	1194	1737	1421	134	47	539	916	2211	2105	395	2587	3737	4529	1584
IRF2	259	245	2717	3678	1822	2762	2215	2008	4032	200	125	1514	1700	3158	2631	1991	3408	2981	4096	1660
IRF3	492	415	3493	3629	1908	4177	4536	3500	4706	593	366	2977	3932	4560	5368	3601	4383	3797	5071	5411
IRF4	153	35	1020	3344	633	1568	674	873	650	105	46	183	652	857	1227	90	432	914	1104	640
IRF5	442	207	6914	7153	2245	5287	2817	929	7731	231	197	803	1855	6299	3383	3436	8243	4638	9966	1917
IRF6	6814	3139	91743	61212	30380	61166	26559	17611	24071	2143	426	9587	16355	75691	17402	13019	75255	30903	100143	27397
IRF7	147	68	1352	3501	1335	2402	712	1326	1254	112	71	802	1137	1242	925	570	1488	1199	1886	1018
IRF8	478	719	5520	5340	2366	5375	6130	5057	12149	490	218	3457	3189	10469	10543	5762	9115	10852	14855	3793
IRF9	393	242	2433	3226	1297	3745	2763	2292	2511	272	238	1932	2119	3070	3451	1705	2785	3202	3149	2699
IRGM	208	52	1435	2880	596	716	285	472	402	77	15	160	255	745	201	225	929	862	1504	348
IRS1	303	400	3686	3282	1992	2407	2003	2983	1118	263	117	1766	1674	972	2377	990	1125	1279	1365	5188
IRS2	269	401	4174	4076	2177	2362	2164	3964	2600	206	265	1899	2585	2554	2972	1579	2245	2998	3703	2560
ISG15	439	332	3010	4203	2066	12012	6132	4130	4313	277	459	3496	3554	2302	3443	4205	2389	3488	3836	4712
ISL1	176	77	1549	3988	537	803	300	837	273	82	33	116	248	694	214	258	1116	981	1422	321
ITGA2	184	89	1063	2791	463	799	889	823	535	250	121	806	782	258	1023	798	70	549	313	2045
ITGA3	231	191	3007	4303	1300	1765	1250	1367	3275	332	92	1242	1254	1824	1591	2352	1690	1899	2113	2297
ITGA4	448	343	3748	5661	1330	3995	2785	3193	2184	287	300	766	2120	4104	4453	2335	3753	4120	6437	3004
ITGA5	688	493	4011	4527	2082	3266	8044	4586	6027	1264	488	4602	5135	4182	6197	7913	4387	5894	6849	5156
ITGA6	356	456	4673	5326	2527	3793	3230	3533	3517	421	350	3941	3059	2694	4081	3200	2434	2300	4021	4306
ITGA7	451	1079	10518	4673	9478	5201	2971	9400	3710	249	740	2390	6132	3060	2615	1362	1789	2280	2529	4203
ITGA8	76	65	1155	3530	327	501	251	1272	284	81	29	409	361	212	441	537	71	509	195	557
ITGA9	210	149	1726	2655	1114	943	2018	1439	756	144	200	1776	1181	687	655	1828	248	858	548	1084
ITGAM	872	497	5472	5116	2248	2645	12181	6438	6409	1387	237	3807	1584	10899	10587	12642	12701	12197	14108	988
ITGAV	1234	531	4682	6998	2378	4388	12850	4949	5618	1643	1057	7485	6648	3396	6001	13006	3602	4623	5377	7782
ITGB1	3592	2596	21646	18073	10779	20235	37917	22485	23463	3700	3809	27020	25431	17421	22875	38205	15211	15426	20062	35627
ITGB2	2036	2843	21927	12038	10773	16255	27387	17787	52133	5156	920	10520	8336	46856	45595	43509	45157	44781	58482	7248
ITGB3	144	45	1620	3747	810	840	1391	956	856	125	34	292	826	606	545	971	922	1145	1066	672
ITGB4	211	295	3367	4056	1695	2980	2030	2822	2074	356	166	4314	3601	1258	3306	1577	1487	1457	1536	5410
ITGB6	115	489	4792	3267	4364	239	195	5393	172	56	95	98	974	602	2208	124	201	787	522	2692
ITGB7	277	159	2858	5614	2080	2794	1776	2077	1481	215	74	1096	1174	2114	1936	878	2865	3376	3425	985
ITGB8	425	170	2575	5064	1437	1725	3759	1030	810	179	167	2092	1021	1567	2225	3075	1550	1493	2077	3155
ITLN2	142	34	1630	3185	534	1098	282	558	228	64	14	224	236	955	206	245	1107	655	1555	182
ITM2A	126	52	1537	3051	530	1520	866	1406	847	84	50	1068	1419	733	557	557	1042	831	1167	1068
ITPKB	641	737	5571	6322	3748	6689	6324	5091	12805	943	493	5169	6783	8486	7666	10642	7169	7262	9311	7156
JAG1	786	580	4995	7203	3566	6624	8137	5090	5857	748	722	6312	8050	3986	4348	6008	3697	3631	4419	8182
JAG2	246	209	2900	4426	1582	3294	1141	2306	1762	219	148	1438	1633	684	1767	590	489	1175	612	2811
JAK1	926	1152	11884	9489	5903	10221	14858	11769	13672	983	1307	10453	10428	13199	12874	12928	10618	10627	14582	13173
JAK2	561	843	8633	7326	5536	6620	5807	6573	6080	522	426	3923	3458	9346	8197	6031	8094	8943	10439	4576
JAK3	301	99	5314	4060	1400	2910	950	2181	1689	230	69	746	1564	1951	2926	946	2117	2363	2469	1125
JMJD1C	644	719	6917	6987	3342	5996	7155	5702	7630	580	694	5075	5837	5794	7746	7852	5710	6606	8583	8285
JMJD6	204	136	2328	4910	1451	2139	1692	1789	1705	120	76	1028	1385	1639	1585	1041	2290	2620	2927	1671
JPH3	171	71	1355	5210	1095	749	367	892	426	91	37	418	766	223	379	210	972	1183	870	136
JUN	1369	2106	19026	39144	27636	36030	15594	55283	45193	937	2118	13474	25021	24121	51845	15928	36885	29656	34697	65286
JUNB	2617	2238	15622	55599	24248	49922	22777	63662	72501	2163	3816	17509	43758	45732	71993	24052	60067	60838	84801	80007
JUND	354	344	6349	7563	5300	5883	5002	7228	7280	319	350	3031	5831	4663	7363	3598	4194	5947	7023	9197
KAT2B	474	808	7836	4371	5898	2913	4397	6456	3909	358	444	3510	3233	4992	4322	3755	3673	3802	6038	2730
KAT5	244	178	3246	3431	2067	1795	1442	2153	1738	211	105	1121	1571	1415	1877	936	1612	1623	2050	1544
KATNBL1	234	254	2909	4377	1045	2323	2455	1985	1438	192	201	1621	1771	1450	2011	1629	2127	2018	3294	2067
KCND2	203	69	1702	3275	271	1179	1019	1176	1146	121	89	1370	1745	836	652	772	995	1129	1132	1083
KCNIP1	185	53	1312	3050	391	720	261	830	272	61	11	508	238	484	173	167	1026	803	1165	301
KCNK5	140	51	1298	3878	852	595	322	886	291	137	38	702	359	227	483	213	388	880	666	564
KCTD11	239	125	2582	4677	1976	1087	1028	1687	1271	134	185	706	1166	1319	1475	459	2001	1625	1911	901
KDM1A	360	290	3452	4037	2036	1991	2979	3363	1758	416	310	1459	2035	2042	3109	2119	2065	2283	3062	3127
KDM3A	376	368	4645	4902	2833	2659	3022	3012	3767	303	244	2705	2735	4409	3992	2751	3799	3927	5156	3027
KDM3B	266	467	4636	3905	2531	3349	3555	3884	3269	342	259	2593	3222	3904	3418	2528	3656	3199	4649	3045
KDM4B	331	446	4254	5814	2571	2798	2481	2832	2861	294	206	1948	3713	2844	2820	1872	3201	4238	4788	4661
KDM5B	350	141	2515	5535	1424	3234	2276	1359	2085	220	106	1883	1325	2015	2096	1573	2099	2350	3249	4050
KDM5C	553	783	6179	5991	4431	6845	6453	6176	6768	661	572	5400	5318	5570	6058	5839	6347	5584	7312	8288
KDM6A	361	371	4483	5161	3046	3805	2654	2170	2615	241	288	2028	2310	2992	2697	2397	2400	2718	4453	3522
KDM7A	207	260	3098	4141	2176	2000	3097	2450	2233	203	220	2306	2016	3301	3460	2275	2882	3958	3983	1808
KDR	136	72	1282	2810	1393	1498	1414	1370	759	158	134	1184	1056	285	1049	716	161	565	369	2039
KEAP1	220	310	3139	3831	2173	1690	1841	2200	1496	169	231	1180	1528	2077	1887	1069	1604	1867	2193	1464
KIF14	93	37	1120	3708	492	875	353	878	471	55	18	256	654	335	478	158	1014	811	943	343
KIF2C	141	106	1155	3738	796	398	504	760	451	82	46	211	445	399	964	465	742	1117	961	232
KIF3A	233	150	2256	4455	1133	2124	1961	1649	1787	247	208	1495	2122	1061	1724	1382	1220	2259	1424	2473
KIF3B	357	175	3628	4738	1277	3608	4333	2107	2639	256	287	3401	2662	2743	2911	3259	2596	2651	3710	3523
KIF5B	993	1353	9456	6991	5759	8814	12091	11939	10589	1006	1341	7048	8139	8954	9632	9519	7709	8248	11068	9546
KIT	143	70	1672	3279	1058	666	1015	1839	940	233	165	1266	1877	563	6597	598	259	779	577	3955
KITLG	317	138	2161	4255	1515	1573	1571	1561	916	243	125	1370	1846	847	1072	948	939	979	1284	2149
KL	236	85	2028	3505	852	1761	728	805	731	90	69	923	1008	926	633	343	898	961	1266	841
KLB	164	103	1913	3019	717	1570	503	423	331	74	52	135	151	609	274	250	1041	818	1390	380
KLF12	256	235	2416	4164	1153	2247	1618	1561	774	166	193	784	1464	1325	1107	991	1073	1568	1834	1560
KLF17	103	22	502	2342	443	521	172	778	127	57	15	96	84	319	199	78	462	659	819	131
KLF4	709	515	5110	10731	5203	8723	5839	9454	16587	511	421	4935	10120	6521	8108	3221	9683	14654	17137	8939
KLHDC10	438	394	4512	5425	2135	2728	2605	2983	2652	250	229	2230	2251	2507	2279	1906	2403	2573	3710	3293
KLK1	261	68	1471	2923	2025	1891	2495	1030	1227	196	53	403	591	812	1439	2629	1806	1500	1930	338
KLK2	217	28	1335	3321	487	1072	449	782	370	97	30	290	237	584	373	211	896	759	1385	255
KLK3	138	50	1592	4320	676	954	348	1474	376	73	17	85	567	567	329	242	1219	1077	1488	385
KLK4	126	36	951	2056	365	602	284	642	287	92	35	40	224	288	244	280	402	502	443	85
KLK5	136	51	1624	3650	469	802	323	1002	382	223	7	174	333	618	1281	228	1453	803	1425	1463
KLRB1	108	38	710	2335	290	654	553	1103	865	88	60	413	355	1094	1152	331	698	992	1078	624
KLRD1	137	82	1526	2650	2953	1245	336	760	592	83	41	94	272	854	408	317	1048	1003	1592	324
KLRG1	214	167	3178	4689	774	1948	1282	1186	1957	187	48	465	967	2914	1501	958	2990	2860	4256	1636
KMT2B	269	334	2464	5198	1768	2938	2709	3272	2537	273	220	1798	2825	2652	3628	2135	2330	3417	3389	3590
KMT2C	652	968	9554	7918	6138	7408	7669	6691	7807	702	567	6416	5406	6934	7843	6284	6062	6487	8148	7409
KMT2D	576	597	6020	6949	5806	7104	6030	6367	6186	519	343	3978	4865	5181	6327	4920	5794	5495	7355	6588
KNG1	153	49	1901	3288	625	775	299	830	403	86	35	152	239	708	263	182	954	844	1319	159
KNTC1	358	178	3714	6351	2227	2888	3051	2055	1835	232	72	859	1716	2649	2773	1524	2410	3210	3482	1796
KPNA2	561	359	5722	6414	2085	3819	3874	2396	3205	538	293	1555	1923	4845	4232	4123	4841	4368	7456	3316
KRAS	420	355	4787	6292	1602	3116	4911	3410	4691	290	392	4024	3449	2985	5102	4290	3344	4675	5652	3505
KREMEN1	376	278	3022	3188	2464	2011	3504	2613	1325	341	258	2162	1733	1433	1590	1680	1663	1596	2267	1765
KRT13	150	29	1394	3104	610	1263	333	623	374	80	9	83	160	600	425	283	1153	752	1445	208
KRT14	212	109	2083	4438	574	3388	524	1112	494	4259	87	511	340	803	10883	317	2031	1327	2028	12808
KRT16	249	68	2589	4119	1934	1817	685	1076	685	107	40	374	591	1195	701	328	2973	1450	2735	917
KRT17	282	112	1974	3673	992	2870	671	1246	465	144	91	567	638	975	6330	371	1911	1050	1703	11184
KRT18	2248	1264	21385	20966	3724	18113	4610	2985	5356	619	312	2364	2964	14395	7934	4947	26978	9357	31326	13584
KRT19	363	162	1752	3984	1126	6024	655	834	486	196	109	653	626	1025	20284	347	1773	1350	2178	20476
KRT5	160	14	1190	2249	416	2437	404	470	384	2692	23	36	84	494	6603	251	801	621	1035	8070
KRT6A	206	16	2572	3866	644	1441	382	727	544	132	25	178	181	689	502	227	1626	797	1720	223
KRT7	172	101	1141	3564	869	2670	1197	1127	306	155	188	432	911	212	9356	285	253	920	531	9040
KRT8	1230	738	7148	8228	3776	9996	3967	2109	5188	614	363	2656	3187	6509	10865	2751	15094	6909	13932	19965
KSR1	168	197	3192	5972	2887	2552	1315	3234	1732	156	164	1053	2252	1334	1800	706	1205	2510	1593	2174
L1CAM	249	71	1778	4152	1425	713	2070	1441	905	202	71	1031	224	441	546	3110	616	1276	742	615
LAG3	192	44	1396	3205	629	1238	576	932	741	91	58	334	489	804	565	483	1408	1801	2095	1048
LAMA1	278	104	1198	3333	913	1235	946	773	354	107	69	414	328	805	255	436	1004	1038	1662	1485
LAMA3	205	74	1995	4147	957	2142	1052	1843	964	154	54	1116	1624	911	1253	625	1227	1301	1560	3034
LAMA5	551	339	5724	7472	3218	6020	3730	4266	3667	378	275	3989	4687	1644	2518	1696	2038	2128	2166	6182
LAMB3	168	32	1107	2828	294	1172	367	720	296	177	50	292	303	485	881	365	973	1004	982	1950
LAMB4	168	129	6421	4345	8775	3767	757	2627	1812	110	105	1441	3922	1755	1757	207	906	1894	724	1362
LAMC2	217	58	2409	3940	481	1563	404	629	574	115	34	366	287	1023	977	385	798	1229	1776	1996
LAMC3	173	22	807	3129	816	798	409	473	506	176	15	212	298	458	527	105	1152	978	915	653
LAMP5	199	79	2038	5574	816	933	694	1197	233	106	168	583	1011	635	544	317	1385	1406	1538	501
LAMTOR3	228	165	2362	4519	1551	1388	2009	1686	2300	192	164	1280	877	1873	1844	681	1272	1840	2014	1408
LAT	160	141	2915	3679	2162	2040	1196	1437	1545	262	60	597	1547	3045	2850	1819	2136	2383	2617	1163
LATS1	523	524	5673	6838	2698	5216	6041	4909	5543	539	464	5249	5057	4912	6116	5166	5115	4642	6580	6030
LATS2	290	309	3426	4426	2621	2511	3016	2644	2282	264	373	2914	2521	1706	1736	1326	1243	2138	1953	1958
LCN1	244	57	1359	4591	808	1328	509	868	509	98	36	572	248	887	228	381	2542	1555	2701	379
LCN2	108	31	1079	2401	791	582	293	837	346	83	10	128	350	137	574	85	24	544	330	152
LECT1	89	22	918	2582	402	415	273	780	281	89	21	157	268	425	240	115	604	692	590	158
LEF1	119	85	2021	3365	698	1590	700	996	1241	73	100	555	967	1724	1564	818	1799	1433	2410	851
LEFTY1	177	56	1743	4959	1200	1336	500	921	840	95	62	180	609	754	376	408	1198	1311	1594	623
LEFTY2	126	86	1954	3214	750	997	463	750	602	75	41	296	239	505	315	239	772	945	1098	345
LEP	186	139	1227	4908	546	1403	656	1358	1731	75	53	612	677	570	540	206	1148	1163	1484	471
LEPR	344	555	6968	7625	1975	4380	3262	3201	4588	457	316	15107	2156	1598	3944	2409	2328	1803	2650	2900
LETMD1	387	480	5160	5729	1988	4646	4302	3753	3731	340	339	3650	3682	3507	4992	3598	4035	4238	6037	5418
LFNG	750	359	7195	6045	2332	3266	5901	3883	2775	835	200	2731	2711	4173	4085	2995	2882	4128	4295	3009
LGALS1	4194	4663	41794	30067	35784	27445	74105	37661	82063	3499	3956	33166	40495	47987	41046	39300	37420	42946	56114	50535
LGALS3	2769	3745	21823	11727	11562	12191	34207	12750	56376	3504	1517	25660	19201	30934	21331	39045	25777	24766	31257	13427
LIF	184	49	1530	3380	1593	1075	658	1586	757	196	91	1235	682	787	950	936	1084	1069	1932	1757
LIFR	565	849	8263	7563	4031	8778	6914	10169	4617	472	303	10497	9214	3036	4420	2449	2708	2855	3676	6793
LIG1	225	147	2601	4720	1147	1996	1942	1528	1852	202	110	747	1463	2283	2468	1831	2148	2231	2787	1942
LIG3	254	232	2772	4801	1459	2338	1329	1960	1322	205	135	652	1546	1645	1855	1110	1798	2138	2303	2203
LIG4	271	234	4112	5425	1806	2364	2007	2713	1842	262	235	1300	1039	2399	2492	1812	2219	2363	3384	2233
LIN28A	193	58	1552	3568	893	894	440	722	323	90	28	245	242	543	355	227	1037	922	1641	269
LIN28B	152	44	1351	3237	971	916	367	1295	376	77	18	229	363	525	285	261	793	1107	1124	296
LIN9	183	115	1821	3709	867	848	620	1209	572	101	55	74	603	871	421	362	959	1155	1734	482
LINC00886	175	74	2209	3694	624	1076	514	730	515	79	34	208	453	954	307	383	1468	1090	1847	950
LIPA	2909	5259	39793	11046	22496	7797	32108	14299	122786	6254	954	36597	14617	106682	53995	71501	64229	51514	69279	11173
LIPE	123	62	1591	3235	1017	716	288	463	340	57	22	371	289	622	447	256	760	897	1170	190
LMO2	145	26	1618	3609	909	1535	346	942	193	106	35	148	291	600	391	190	1251	1229	1430	313
LOX	1134	374	3689	9684	2678	8136	15214	6606	5461	1306	2074	13618	21835	3092	6736	7988	3251	5219	6374	11908
LOXL1	1112	568	4975	11577	3993	9923	14186	4516	6912	735	1772	12135	13382	5966	5639	7669	5091	8190	8538	6922
LPCAT1	217	153	1586	3284	967	2138	1545	1024	1919	265	173	1171	1756	1698	1680	1330	1566	2137	2417	1462
LPL	844	898	6881	4017	5386	4511	7973	4569	8486	1587	834	3918	3215	5483	7203	14004	4504	4788	6053	4586
LRG1	58	33	743	2457	218	519	156	1116	511	54	10	39	333	324	293	176	732	779	743	296
LRIG1	610	821	8253	5943	6453	6431	4483	9793	3130	491	660	3970	3421	3653	5981	3458	3370	4043	5562	8698
LRMP	239	101	2137	4486	563	1662	891	931	831	115	76	543	828	1099	932	558	1203	1820	2284	622
LRP12	415	226	3666	5355	1794	1772	3116	2581	2062	400	213	848	1469	2532	2794	2937	2878	3601	4574	1968
LRP1B	158	66	2039	5096	462	882	378	1077	367	99	20	212	200	710	216	258	1164	1087	1614	322
LRP2	211	69	2349	4420	929	2051	398	1017	653	125	34	236	388	1067	932	341	1474	1413	1797	2573
LRP5	295	223	3362	4847	1925	2271	2075	2694	1419	246	214	1756	2488	838	2125	568	821	1314	1025	1921
LRP6	292	238	3512	3957	2133	2399	1871	1865	1234	231	199	1509	2338	1282	1459	1115	1510	1060	2093	2839
LRRFIP2	432	663	6477	5936	4017	3247	3213	3482	3036	357	393	1450	2827	3608	2627	2541	3393	3421	4629	2934
LRRK2	358	443	4427	4847	2756	2951	2083	2338	3436	347	266	2977	1716	4157	2646	2229	3772	3316	5225	2442
LTA	87	24	930	1721	222	559	176	87	267	52	28	77	183	566	326	136	759	660	1001	123
LTA4H	1007	1494	7763	5716	5969	4926	12452	6027	20654	1346	370	7154	4848	19463	19772	17618	19605	18497	22096	4477
LTB	143	42	1785	3539	674	2479	887	1112	1617	147	43	512	1717	4512	3844	518	3213	2791	3739	1179
LTBP1	686	453	4166	5406	2983	3571	6723	2972	2336	1068	399	3330	4789	3197	4226	8194	3359	3271	4564	5363
LTBR	694	609	5115	5652	3242	6527	8096	4809	5705	986	714	6700	6544	6402	7113	8727	5949	6047	7883	6878
LTF	99	109	1244	3844	493	4222	441	723	801	80	108	271	860	1029	7635	240	1647	1320	1678	10447
LTN1	515	634	6697	7802	2518	3307	3819	4018	2342	410	371	3651	3139	3325	4408	3323	3539	4735	5051	3451
LY96	403	306	4774	5605	1252	3471	5113	3019	5893	392	353	2909	2573	3961	5301	5821	4811	5389	5298	2771
LYN	191	81	2526	3211	624	1578	746	1026	835	137	39	448	394	1378	900	718	1302	1137	2063	732
LYVE1	703	679	6207	6456	5299	6497	7850	8806	11817	480	1037	14892	7514	4427	3394	3048	2330	2885	3639	4269
LYZ	11855	20816	86278	40730	31953	43997	145545	78964	199246	33901	1855	75372	30498	474846	548871	220799	538899	470666	599141	20969
MACC1	809	240	11617	8501	2981	4880	2807	4322	4515	663	104	1249	1356	2912	2645	1757	3236	2765	5197	2630
MAD2L1	324	171	3931	4742	1565	1390	842	1065	1053	197	72	596	805	1611	1004	1086	2498	2113	3485	1258
MADCAM1	99	20	916	2320	882	490	251	751	312	66	20	169	115	405	264	117	775	700	641	243
MADD	290	257	3453	3949	1676	2481	2381	2534	2638	318	142	2057	1633	3121	3798	2460	3145	3183	3753	2068
MAF	4818	3950	35771	24502	23907	35461	66580	43593	59590	4027	4428	46852	34985	37591	44358	50591	44791	41216	48649	43599
MAFF	245	211	1814	8289	1466	2201	1115	2710	2749	240	96	2232	2411	2495	3779	1514	2685	3250	5211	4227
MAG	128	18	1952	2878	1583	927	496	1261	639	108	73	279	716	266	685	265	221	554	287	190
MAGEA1	170	33	1081	2546	646	1015	374	440	189	79	33	348	237	446	211	216	731	799	677	225
MAGEA10/MAGEA5	92	24	687	2696	401	412	160	558	266	90	13	212	145	157	139	72	93	482	259	67
MAGEA11	179	47	1683	4079	880	594	421	1073	443	89	20	185	409	706	265	150	1901	1152	1898	389
MAGEA2	244	59	2265	4605	832	1569	538	1019	697	127	22	340	366	1498	476	345	2653	1619	3233	461
MAGEA4	168	27	1459	3401	909	811	360	898	396	73	16	140	106	581	271	212	1130	808	1152	311
MAGEB1	191	36	1146	3624	578	616	303	490	281	76	40	130	110	550	249	128	1006	961	1419	107
MAGEB2	82	38	1026	3397	183	991	246	547	314	29	4	167	483	504	127	204	1158	895	1333	188
MAGEB3	130	61	1332	2668	647	802	323	473	264	103	36	308	137	394	472	159	890	746	1049	167
MAGEC1	193	31	2011	3858	1057	660	359	642	295	80	24	118	350	490	246	213	878	901	1093	169
MAGEC2	259	115	2654	5085	1093	1209	462	844	437	84	35	581	331	1023	286	299	1597	1491	2107	344
MAGED1	953	538	5014	7060	2528	3728	11744	6214	3360	987	1521	4109	7767	3354	4135	8250	3736	4175	5138	11720
MAGED2	633	657	5629	5654	3570	4991	7773	6245	4044	615	762	4736	5868	3785	5534	5211	3605	3822	4534	12474
MAGEE1	159	97	1800	3712	1674	967	558	1117	465	80	44	600	974	473	667	262	799	619	725	520
MAGEF1	391	243	5153	6012	2299	3384	2574	3022	2007	330	213	1807	2532	2185	2646	2126	1778	2739	3285	3950
MAGEL2	186	33	1650	4031	557	981	568	1275	503	91	46	81	434	665	394	325	1100	1276	1476	601
MALT1	317	325	4647	5042	2731	2618	2638	2976	2427	168	194	1398	2329	2918	2814	2245	2731	2900	4423	2293
MAML1	332	264	3282	5849	2413	3065	2326	2271	2823	236	169	1955	1700	2291	2305	1437	2180	2676	2958	2706
MAML2	191	192	2294	3560	1231	1821	2320	1631	2181	174	148	1733	2243	1642	2835	1651	1668	2254	2508	2110
MAOA	140	20	804	2092	458	700	253	531	280	51	18	172	276	446	165	261	1015	757	1047	220
MAOB	301	550	6760	4006	3773	2441	2217	5420	1230	164	116	1096	934	1663	1781	1125	1218	1260	1958	2393
MAP1B	330	422	4575	6682	2432	2633	2868	3959	2934	347	449	4328	6939	1459	1707	1395	1376	1838	1812	4024
MAP1LC3A	306	357	3553	4446	3433	2434	3089	3463	2058	316	368	3151	3023	1821	2548	1556	1137	1827	1612	4383
MAP2K1	734	847	6649	7208	3948	4295	6390	6865	5249	639	676	3200	3500	6564	6609	6205	7079	7457	9769	4645
MAP2K2	787	1321	12376	6561	7520	6258	9606	11456	7409	783	854	6644	7566	7555	10069	8323	7008	7284	8955	7372
MAP2K3	286	453	5667	5175	3045	2677	3065	4711	3003	350	322	2049	2183	3583	4033	3843	3700	4057	5508	2804
MAP2K4	191	239	2865	4804	1948	1639	2055	1915	1452	126	190	1249	1760	1789	1738	2128	1931	2368	3230	2284
MAP2K5	306	284	3906	5910	1856	1375	2439	3070	2051	308	206	1730	2205	2261	2629	2255	2049	2463	2449	2011
MAP2K6	201	323	4117	3130	2514	1508	1162	2995	804	101	58	401	1088	1487	1195	1406	1719	1395	2139	1446
MAP2K7	367	454	5376	4902	4811	2614	3198	5142	2898	403	258	3065	2764	3370	2999	3096	2758	3323	3765	3395
MAP3K1	477	338	4358	6385	2920	4520	5124	3946	5953	388	296	3352	3515	5627	7245	3805	5050	5004	7507	5317
MAP3K12	487	294	3471	5748	1821	4911	3376	2973	4333	375	304	3507	3829	2719	2776	4354	3267	2945	3761	5195
MAP3K13	95	28	1426	2775	662	1220	381	688	368	52	18	474	185	595	291	273	819	1010	1213	319
MAP3K14	281	246	2999	4646	1335	2282	2441	2414	1878	283	126	1299	1395	2712	1792	2216	2808	2909	3727	1625
MAP3K2	665	795	6979	7426	2588	5306	8366	5666	6613	520	581	5182	4220	5529	7221	7952	5541	7052	9750	6244
MAP3K3	436	525	4661	5718	2869	4905	4224	3737	6376	284	297	4000	4399	5061	4112	3199	4901	5261	6874	3654
MAP3K4	539	513	5425	6046	3622	3498	4032	3647	3700	541	460	3173	3746	3355	3544	3665	3339	3573	4778	5362
MAP3K5	430	350	4601	5889	2007	3400	2700	2188	3214	307	172	1709	2279	4653	3789	2669	3653	3766	4993	2510
MAP3K8	449	207	5549	6657	2653	5939	2681	2841	3554	359	270	2687	3097	2982	4110	1989	3517	4145	5548	3042
MAP4K1	277	167	2236	6045	942	3615	1727	1254	2332	213	66	914	1066	3939	3372	1359	3685	4866	5625	1167
MAP7D1	470	632	8024	6832	6946	5246	4374	6104	6245	386	296	3080	3313	5810	4049	3309	5150	5178	6802	4530
MAPK1	608	704	6948	5389	4453	4411	9552	6334	8150	930	593	6495	4846	6023	7752	9391	5440	6467	7035	5854
MAPK10	277	160	3137	4957	1203	2292	1516	1224	692	127	97	495	816	1162	1182	436	1504	1322	2249	1260
MAPK11	258	264	3379	6829	2826	3501	1019	1969	1688	134	135	1606	3187	1596	1041	613	1420	2214	2028	1627
MAPK12	272	804	9627	5141	6224	1827	753	8969	1377	157	316	950	1571	1446	1064	880	1325	2019	1840	1804
MAPK13	242	167	2168	4198	890	2469	1125	1810	1353	265	66	405	1383	1979	2005	1860	2844	2778	4115	1490
MAPK14	385	357	3961	4630	1407	2561	3291	4194	2651	368	288	2290	2485	2418	4315	3157	3016	3545	3774	2801
MAPK3	599	595	5694	7122	3322	6045	6609	4838	5556	446	411	6702	5728	5022	5286	3733	4008	4963	5385	5707
MAPK6	835	771	11060	11415	5788	6178	5416	6291	5560	632	457	3946	4868	6744	3905	5144	8750	6588	10948	6184
MAPK7	439	190	2888	5421	2326	2262	3846	2930	2714	436	325	2642	2114	2990	2691	2716	2788	3399	3763	2351
MAPK8	220	142	3904	6319	1725	1792	1601	1685	1464	107	67	939	967	2053	1244	962	1646	2494	3166	2365
MAPK8IP2	182	38	1689	3613	625	1250	471	1274	355	82	37	323	253	528	308	227	885	1125	1475	273
MAPK9	182	240	3118	3115	1178	1767	1364	2339	1246	127	139	884	1295	1145	1621	991	1337	1318	2006	1517
MAPKAPK2	130	88	914	4245	290	1149	1052	1348	918	57	67	272	994	562	796	517	1106	1720	1660	1171
MAPKAPK3	279	222	4097	5436	1424	1467	1756	2615	2217	219	59	613	1337	1991	1612	1168	2493	3021	3345	1201
MAPKAPK5	196	229	1418	3176	1301	1833	1821	1681	2765	176	97	679	1049	1493	1592	1084	1485	2298	2045	1835
MAPKAPK5-AS1	346	409	4256	6031	2705	2681	2950	3605	3738	308	183	2707	2156	3166	3655	3002	3641	3460	4304	2526
MAPRE2	381	400	4272	4275	2303	2027	2902	3562	2218	242	345	2209	2657	2059	2292	2547	2079	1979	2896	1502
MAPT	293	237	5952	4406	3754	2904	823	4372	1489	220	175	1024	1454	1110	1748	362	1182	1112	1344	1781
MAT2A	1275	1899	17422	14231	14955	15968	14244	20467	15795	1948	1218	16384	14563	16569	17958	18581	15603	19030	23480	19424
MAX	284	379	3992	4117	2166	2780	3216	3521	3083	269	268	2904	2289	3944	3597	3358	3299	3436	4700	2879
MAZ	1753	1905	14726	12534	12245	11350	22173	14090	15990	1902	1737	12113	13666	16242	15818	19750	13602	13976	17356	15961
MBL2	130	80	1576	2349	584	504	243	449	181	53	10	46	144	394	192	98	710	710	892	93
MCCC1	246	300	2715	4082	2273	2672	2456	2840	3165	297	242	1676	2061	2730	3017	2267	1684	2492	2939	3117
MCL1	2320	3793	26353	40137	24261	41768	30553	55991	81831	2258	3868	22012	36007	42459	50925	26742	41041	62737	82288	60026
MCM2	384	210	2613	5163	1553	1811	1836	1922	1305	319	121	824	1123	1713	1511	1409	1890	1970	1970	1132
MCM3	336	258	3008	4047	2038	2434	3123	2160	2526	308	153	1336	2042	2891	2688	2353	2088	2589	3656	2777
MCM4	154	39	898	3271	611	1057	369	780	634	60	9	249	424	561	357	298	1184	1136	1622	485
MCM5	505	377	4538	5684	2926	4976	5442	3459	4386	541	278	2061	3039	5760	5674	5159	5495	5284	6995	2425
MCM6	289	275	1827	4837	1069	1468	2387	1803	2009	353	228	1945	1813	2276	1930	2654	1512	2773	2279	1414
MCM7	234	52	1916	6194	1185	1180	788	1424	725	173	43	303	388	460	1035	241	733	1501	1025	381
MDC1	287	251	2655	3426	1413	2561	2338	2185	1649	259	203	1284	2256	1751	2541	1313	1849	1683	2903	1849
MDK	578	247	2943	6780	1397	4784	4307	2762	2373	369	463	2268	5996	3061	3896	2244	2387	3349	3841	17488
MDM2	889	1747	13125	8110	6624	8925	10991	9302	17358	1205	1411	8556	9170	22921	17110	16382	20611	15304	19096	8905
MDM4	623	852	8583	8819	5115	8187	8633	7196	7456	782	559	7026	7962	7644	9352	7844	7912	7830	11043	10143
MECOM	342	158	2674	4882	1221	2373	931	1907	632	160	186	1014	1483	895	783	701	1117	1387	1735	1386
MED1	521	319	4869	5903	1582	3033	3580	2681	2974	310	335	3001	2802	2960	3671	2734	3343	3684	4207	3243
MED12	446	248	3566	5485	2346	4012	3794	2371	3776	367	185	2606	2825	3211	3306	2453	3470	3074	4321	3744
MED23	341	325	3561	5344	1623	2781	2243	2173	1770	276	211	1617	1835	3017	2427	2167	2901	2937	3870	2397
MED24	390	439	4492	4787	3319	3888	2867	3076	2229	314	250	2586	3014	3003	3371	2680	3347	2853	3664	3948
MEF2C	832	980	9953	10847	6014	11788	8993	9654	9706	655	885	7564	10177	7305	7713	7750	6957	8751	9226	9866
MEIS1	241	83	2671	3810	2244	1759	1426	1076	766	174	123	902	1262	1157	1147	578	1036	932	1449	2167
MELK	255	86	2181	4734	837	820	654	1766	784	172	39	154	513	1200	822	981	1284	1849	1991	614
MEN1	358	178	3007	5179	2047	3269	3147	2563	2678	294	181	2293	2329	2577	3095	2721	2909	2761	3469	2640
MERTK	338	736	7301	5766	2341	3837	2301	3409	6785	592	204	5746	3548	4422	3295	3215	4589	4400	5751	3057
MESP1	199	43	1570	3879	889	1292	686	1115	723	89	52	109	528	654	1037	143	757	1100	1183	867
MET	304	376	4767	4728	2780	2059	1491	2379	1342	195	159	1678	2070	1331	1200	940	1351	1229	2233	1608
MFNG	313	207	2327	4516	1448	2552	1660	1866	2405	231	131	1366	1538	2713	1721	1467	2617	2677	3701	1605
MGA	267	203	2999	3702	1160	1929	2185	1656	1827	269	165	1525	1802	2032	2350	1596	2212	1627	3008	1718
MGAT4A	270	425	6160	5812	1682	5331	2302	3149	6328	274	217	3282	2728	5214	6880	3285	6081	7542	8554	3706
MGEA5	1229	1910	15053	10960	7652	17235	15258	14196	16295	1578	1475	14092	14140	14740	17552	15656	12296	13096	18074	17666
MGMT	355	290	2394	4409	787	2594	1728	1803	1582	171	159	807	1513	1296	1720	1571	2295	1995	2454	2129
MGST1	1050	552	5499	4891	4869	5193	10807	3870	10494	416	1054	5869	4556	4469	6729	6983	2852	2703	4337	7104
MIA	91	12	494	2806	499	769	429	1257	274	77	38	245	234	127	636	174	117	682	172	2420
MIF	2771	2865	16154	13893	7886	19210	29842	19059	20413	2211	1874	13322	14619	28165	34715	21934	35374	34639	45139	31293
MIXL1	101	52	1149	2537	337	817	181	801	269	73	23	41	115	415	367	125	960	709	1012	190
MKI67	202	112	1955	3870	577	1071	997	1050	919	294	52	120	351	1313	1551	2081	2190	2136	2791	730
MKNK1	230	189	1960	4002	1341	2116	2392	1526	2280	166	117	1845	1396	2247	1752	1019	2235	2842	3267	1571
MLF1	133	237	4015	5032	2119	1201	683	1683	1101	92	25	241	1607	1179	512	478	1437	1850	2580	865
MLH1	276	432	3361	3724	2271	1889	2704	3390	2269	322	273	2196	2411	2479	2330	2085	1706	2680	2385	2140
MLH3	516	385	5212	5547	2953	3522	3768	4017	3910	388	317	3456	3070	3684	3509	3155	3568	3379	4191	5188
MLLT3	124	114	1191	4129	824	1059	824	1838	409	95	101	688	378	630	819	639	459	1136	649	921
MLLT4	463	321	3104	6023	1875	2686	5381	2751	3074	564	318	2771	2504	3771	6516	2745	3775	4509	4558	3968
MLPH	288	234	3226	4010	1152	3163	1017	1543	2959	288	69	1555	1398	1167	1779	1983	1707	1117	1930	5278
MLYCD	337	595	7133	5356	4938	2503	2267	6010	2112	272	230	1803	2022	2938	2330	1989	2415	2259	3815	2364
MME	774	491	6072	5943	2864	5211	5382	3556	4322	378	619	1300	3553	3587	6623	2545	5147	5339	6516	11124
MMP11	702	83	1352	4772	1218	1194	4089	1588	467	265	469	936	1435	993	809	2106	1377	1476	1062	980
MMP14	4480	1367	10572	13552	7369	15493	41532	14201	18751	8170	3339	18022	29566	19380	27003	59114	19822	20509	26386	34297
MMP2	17978	2418	20825	78358	40146	70921	246961	93239	72751	20610	19311	100743	153570	45847	61910	161624	44114	63790	80089	119573
MMP3	282	77	2378	6852	898	5819	2394	1337	675	135	333	2598	1464	1401	7091	1236	1723	2539	2841	2009
MMP7	167	103	1509	3977	569	1084	676	413	774	358	22	225	563	574	1730	1143	1060	1231	1851	1764
MMP9	3757	1560	11634	5813	7869	5580	19149	8525	24897	35451	92	562	1167	28721	33286	143125	17308	18015	27009	2112
MMS19	564	495	6334	7799	3998	4633	5202	4377	5248	526	313	3780	3870	5068	4970	4468	4741	5638	5868	4371
MNAT1	348	442	4886	4805	2743	2526	2339	4468	2584	207	241	1417	2294	1660	2000	1291	2324	2551	3432	2751
MOB1B	701	618	7618	8629	3623	6749	8187	5901	7327	623	575	4050	4324	7353	7878	7999	7017	8486	9304	6050
MOS	229	71	1700	5847	1190	1068	600	1568	540	116	15	56	324	905	556	215	1664	1437	1813	279
MPG	456	399	4121	7071	2791	3714	4324	3550	3638	344	302	3723	4683	3983	3511	2909	3418	4190	5278	4739
MPL	189	74	1940	3408	551	1376	404	665	555	84	14	104	175	504	311	308	1029	834	1563	348
MPO	161	31	1568	6467	382	1104	328	1075	395	104	18	113	584	628	496	269	1166	1586	1684	222
MRE11A	156	121	2072	4674	612	1808	1163	1530	1031	138	60	590	882	921	1322	641	1571	1798	1555	594
MRPL13	279	219	3107	4373	1372	2300	1988	3143	1786	213	99	2015	1351	1844	1919	1689	2347	2132	2766	1860
MS4A1	144	40	1859	3117	431	1558	400	705	719	98	6	16	170	789	660	185	1122	813	1314	132
MSH2	396	216	2739	6072	2269	2952	2757	3480	2837	309	193	1811	1826	2135	2275	1963	2336	3223	2865	3095
MSH3	205	179	2646	3820	1229	2459	1760	1489	1454	175	149	1306	1959	2033	2391	2086	2380	2061	3520	1925
MSH4	124	54	1598	3631	882	763	240	389	336	57	12	188	358	736	279	243	990	821	1497	226
MSH5	58	42	709	1956	281	399	199	336	178	46	1	81	252	60	261	53	22	413	175	106
MSH6	311	263	2570	3333	935	3165	2073	1990	1266	247	166	1060	1275	1696	1784	1603	2437	1878	3348	2013
MSI1	280	163	3019	4501	1146	2414	1604	1379	1516	200	127	1533	1606	2386	1438	1586	2612	1944	4163	2206
MSL2	354	318	3815	4395	2489	3055	3230	3221	2890	281	249	2467	2801	3765	3928	2376	3115	2996	4034	2941
MSN	2052	2225	17379	18005	11339	19251	31084	13912	31527	2650	1758	18061	19233	30269	28446	28837	26051	27589	33872	14564
MSR1	916	2072	14525	6930	6155	5664	11385	7004	23930	1292	736	7518	4036	12559	16516	7643	11598	12436	14269	1120
MST1	152	41	1559	4016	794	1171	522	804	457	133	34	304	294	301	900	242	350	875	456	565
MST1R	228	39	1528	3966	563	1016	418	1099	492	174	8	168	287	599	526	305	1005	901	1194	626
MSTN	169	90	2493	3856	2595	1434	520	1334	312	72	39	635	240	952	450	362	1208	1402	1618	333
MT1A	91	43	1150	2680	254	847	360	1734	866	46	26	394	313	624	288	256	981	734	941	698
MT1X	326	2453	22062	6927	22838	5914	1881	24238	3816	604	1092	3663	8601	7414	7881	2404	10022	8229	10389	7839
MT2A	1841	1933	15996	34677	12519	19868	15131	40443	15203	2425	2618	17467	19324	26792	35614	15748	32091	26103	35046	26394
MTA1	373	417	3412	4226	2113	4294	3738	2475	3031	460	339	2813	3528	2934	4016	2974	3366	3201	3490	4652
MTCP1	137	75	1616	3229	437	1357	427	801	701	98	18	512	639	731	554	456	1038	1055	1807	803
MTDH	150	40	1191	3003	394	478	743	499	368	99	88	378	311	541	655	355	629	1053	1125	601
MTFP1	301	255	2079	3157	1148	1708	1385	1679	1559	354	108	633	638	1854	2281	2283	2775	3666	4459	1145
MTHFD1	309	228	2632	3439	1779	1844	1746	2243	1467	289	176	672	997	1530	2263	1211	2038	1759	2621	1443
MTMR2	475	463	4613	7117	2640	4566	5471	3702	4577	422	472	4042	3935	3267	3466	5548	3382	3771	5549	3447
MTOR	384	457	4437	4924	3241	2752	3104	3647	2575	302	298	1774	1915	3310	3115	2558	2840	3220	4052	3125
MTSS1	798	923	7099	6370	4381	6283	9690	8665	8914	652	828	8559	4636	5505	5589	8712	5238	7299	9764	4177
MUC1	233	110	1834	4850	1295	3570	1318	1362	1111	145	298	1211	1616	1690	3140	929	1792	1777	2494	6282
MUTYH	181	88	2038	4088	909	1066	559	1444	863	156	44	497	568	841	853	422	1248	1304	1512	506
MVP	1138	969	7359	8542	5214	11239	15596	6366	12869	1461	957	7610	8620	11804	13849	14680	12467	12884	15710	7879
MX1	338	331	3402	3114	2180	11725	2695	2158	3063	394	336	2247	2440	2530	2173	2583	2432	2775	2878	4150
MXI1	263	331	4588	5315	2152	2866	2433	2575	2404	176	130	1576	1358	3316	2794	1823	2912	2964	3890	2540
MYB	207	109	1824	3730	785	1443	376	834	644	115	52	267	430	772	900	429	1249	1213	1754	3653
MYBL1	156	62	1262	4636	524	798	602	949	399	146	54	372	451	522	723	383	259	1435	599	756
MYBL2	233	32	1080	2445	468	1138	528	478	352	136	28	172	241	637	608	475	1045	905	1305	321
MYC	519	335	3743	5087	4299	5026	3660	6633	4489	830	289	2894	5101	4289	8981	5083	5758	4421	7329	8629
MYCL	200	15	1617	4957	474	1294	503	808	278	86	42	208	18	640	342	260	1136	1661	1444	330
MYCN	154	17	854	2779	369	1212	333	820	605	77	42	290	430	235	435	174	865	888	1077	180
MYD88	488	421	4565	7106	1852	5258	4660	3273	6627	551	266	2923	2920	7660	6296	4593	7679	8135	9765	2770
MYLIP	270	546	5622	4575	3175	3231	2912	3333	2915	219	218	3625	2171	2874	2814	1959	2630	3123	3587	3850
MYOD1	202	414	3860	3174	3095	662	343	4578	473	77	206	192	439	977	778	160	943	1286	1177	913
NAB2	255	146	2018	3722	2940	2823	1585	1176	1534	191	89	1246	1531	1682	1517	725	1291	1809	1590	1454
NAIP	746	1374	12042	6618	3014	12032	7356	7891	10104	1002	752	7219	8242	16639	11610	13371	20241	17896	25434	11396
NAMPT	328	682	7328	6469	5095	5299	3330	9912	6670	299	478	2110	5183	3893	5942	2022	3979	9449	13961	8030
NANOG	403	193	5429	5530	1447	2888	1568	1030	1737	269	47	1288	1198	3313	1239	1492	5022	2923	6646	1820
NAP1L1	2820	3660	22433	17689	10628	21712	36239	26934	31724	2867	3299	21942	29049	34580	47067	36577	31120	31954	42062	31298
NASP	525	498	5731	6628	3052	5250	5423	4829	4322	529	387	4927	5735	4483	5300	4589	4397	4828	6444	6637
NAT1	264	114	3174	5271	924	2123	998	1245	1011	123	56	474	486	1588	692	695	2131	1630	2656	1132
NAT2	106	25	1406	4443	282	321	333	320	158	80	37	106	77	372	367	218	904	1415	1215	222
NAT8L	301	118	2666	4519	1793	1692	1676	1258	1306	116	126	186	471	1099	728	361	1198	1374	2286	1054
NAV2	268	167	2281	4159	1689	2590	1474	1321	1254	174	74	561	1064	1164	2245	1683	1451	1806	1991	2384
NBN	367	403	4597	6214	1674	3267	3620	2863	3644	330	377	3140	2130	3296	4158	3457	3289	4350	4956	3329
NCAM1	173	94	1619	3784	853	1447	468	430	520	95	96	240	423	644	358	248	936	901	1544	422
NCAPD3	155	86	1305	2872	1222	897	1074	1012	1475	117	106	238	844	1756	1281	852	1075	1883	1773	1220
NCK2	496	476	5313	5855	2855	5017	4512	5187	4271	549	471	3090	5062	3784	4833	4588	4027	4816	5548	4256
NCOA1	453	455	5838	6480	4511	4678	3600	3808	2863	333	397	2915	2680	3676	4360	2394	2990	3222	4884	3767
NCOA2	471	420	4337	4655	3450	3982	3343	3013	3148	390	316	3382	3259	4039	3602	3121	2691	2886	4027	3838
NCOA3	390	447	6733	5921	3689	4197	4660	4794	7058	426	368	4324	4108	4703	5041	5393	4231	4736	5819	3550
NCOA4	636	757	8189	5288	3895	4802	6800	5152	7353	746	587	5526	4630	8128	8533	7425	6707	7036	8893	4034
NCOR1	583	796	6586	7112	3628	5449	4599	4530	6437	513	358	4270	5044	4659	5786	4447	4341	4614	6752	5612
NCOR2	511	695	6568	7122	4109	3567	5082	4682	4278	462	335	3158	4510	4298	3777	3088	4770	5780	6174	6012
NDC80	190	77	2056	4082	1116	1122	693	494	670	87	41	381	471	1153	714	991	1584	1646	2273	946
NDRG1	973	875	8081	8528	3728	7885	14042	11470	11710	912	794	10928	7573	11244	15211	7726	14550	13822	17868	6389
NEIL1	135	42	1213	3739	551	1129	550	1004	407	132	31	472	455	438	809	282	345	1036	261	783
NEIL2	148	198	2073	4192	852	1107	1030	1245	759	113	123	708	1454	1293	885	645	1590	1236	1975	790
NEIL3	236	77	2003	4092	752	1116	574	775	348	126	37	212	599	906	693	484	1162	1724	1474	465
NEK2	194	50	2292	4307	1171	2698	688	939	695	72	15	83	1216	1070	471	498	2889	1332	2383	589
NES	158	264	6263	5504	2677	2674	1927	5782	1927	153	375	2463	2483	1570	1994	1067	1458	1789	2048	9625
NF1	600	647	8495	9204	3796	7569	5865	4678	4185	422	519	4708	4418	6053	5647	4939	6498	5128	8099	6926
NF2	232	219	2190	3629	1099	2190	2205	2132	1242	189	276	1898	1565	1649	1474	2047	1626	1715	2467	1751
NFAT5	492	408	4586	6044	3128	4362	3790	4595	3847	516	417	3587	3180	3299	4513	2906	2547	2589	3542	5116
NFATC1	316	411	3351	4317	3211	2115	4013	4292	4034	523	250	2607	2333	3533	3285	6360	3222	4039	5554	1944
NFATC3	340	470	5249	5259	3900	2481	4416	4650	4078	382	369	4205	2964	4083	4475	4056	3001	3917	4835	3702
NFATC4	176	110	1939	3786	1543	1505	1330	1168	894	132	48	781	1113	874	626	649	1398	1389	2323	2223
NFE2L2	148	41	1077	2932	577	882	411	864	890	113	25	46	235	431	463	250	1010	1077	1073	244
NFE2L3	474	293	5226	7372	1548	5314	3137	2328	2524	410	109	1084	1210	4084	4577	4037	5513	5618	8032	1894
NFKB1	419	347	4674	6324	3259	4845	5377	4324	4938	448	386	3579	3823	5540	7147	4834	5752	5772	7527	5023
NFKB2	285	210	2201	4252	1898	2876	4613	2525	3763	331	159	1423	2408	4504	5114	3520	2760	4736	5378	2145
NFKBIA	574	733	5724	9818	3900	4881	4799	5911	6190	681	321	3465	3699	8133	6261	6781	9819	11220	12688	4279
NFKBIE	330	207	2891	5810	1102	3126	3652	2875	3731	338	109	1200	1451	5227	5409	3738	5377	5597	7592	1586
NFKBIZ	723	696	6378	14374	5549	12034	7809	11478	12944	640	994	6063	11887	9484	16660	10481	10493	12321	15584	19512
NGF	253	34	1281	4102	896	892	527	829	175	106	50	474	573	405	393	267	711	1307	1052	272
NGFR	556	242	4077	5937	2399	4111	3231	3748	3497	369	249	2827	5145	3023	3017	3736	3065	2854	3948	8172
NGFRAP1	180	132	2489	3864	1426	1633	808	1356	953	124	57	294	1367	859	927	611	1311	1288	1389	1398
NKD1	107	67	1175	4810	283	1226	330	421	231	93	37	67	326	380	249	259	820	1228	1138	385
NKX2-1	83	83	1993	4822	2324	1283	282	1627	356	71	53	285	1496	568	651	148	673	898	850	471
NKX2-5	202	25	1451	4330	591	508	414	1095	351	114	31	83	232	331	293	146	982	1197	1055	165
NKX3-1	175	119	2716	4449	1230	1168	466	864	162	53	39	90	700	756	468	441	1512	1475	1702	416
NLK	253	163	2581	4622	1659	2747	2491	1911	2218	220	154	1608	1507	2387	2214	2078	2295	2424	2982	2184
NLRP3	334	177	2159	5000	1348	1666	2050	2306	2270	197	133	641	1050	2793	1763	1510	2897	4452	5071	1190
NME1	547	336	2736	5260	1891	3624	4532	2786	3220	643	492	2245	2787	3885	4403	4167	3517	4700	5029	3403
NME7	249	131	1263	4603	1081	848	2058	1407	1029	203	174	787	1148	1001	795	1530	803	1364	1113	1845
NMU	49	19	638	3002	261	197	141	613	114	63	12	51	97	53	61	85	44	740	139	13
NNMT	2201	2090	14163	24733	9791	34480	25714	36368	17862	2606	5868	30217	37662	13144	18472	15444	14150	17243	18730	25699
NOD1	199	116	1934	4970	1181	1886	1745	1860	1519	229	102	763	1654	1599	1659	941	1846	2256	2301	1824
NOD2	264	179	3175	6072	1341	2401	2029	2316	1738	291	80	666	556	4025	2698	1237	4675	4572	5976	927
NODAL	158	26	1722	4380	630	1267	342	872	665	87	28	174	150	699	290	272	1157	1134	1827	287
NOG	103	44	1025	4420	411	907	259	936	294	61	50	130	101	128	217	184	386	1603	693	267
NOL3	303	394	4110	4939	2249	1504	2274	3036	2063	161	122	1255	1458	1586	2018	764	1876	2398	2363	1759
NOLC1	290	171	2064	3266	1499	1732	1686	1801	1640	211	203	1311	1290	1387	2220	1162	1709	2167	2206	1870
NOS2	130	11	944	2842	496	544	147	596	237	64	12	67	10	289	285	126	500	538	429	166
NOS3	189	88	2211	3374	1473	2171	738	1544	988	115	122	1021	1125	751	644	483	1071	971	1155	1109
NOTCH1	385	297	2610	5531	1674	4490	2511	2605	3399	397	137	1717	3045	2471	1968	1501	2540	2932	3316	3388
NOTCH2	856	762	7834	9459	7186	7403	8155	6775	9817	642	520	8691	7648	8456	6230	6003	6889	8730	9455	7727
NOTCH4	188	44	1413	4375	1084	1100	809	954	1135	155	117	890	1047	339	686	308	176	1090	383	1028
NOV	757	650	7481	11944	1487	3431	7786	5306	4976	642	2232	9018	11776	991	1845	6188	505	1255	1253	1907
NOX1	121	85	1498	3548	445	547	270	482	465	74	29	145	249	675	243	202	1104	881	1207	203
NOX4	275	314	4465	4549	1171	1904	1027	2318	1864	121	220	3869	1425	1709	1059	1180	2701	1974	3558	590
NPC1	145	128	1264	2924	759	1529	1443	1544	1916	214	49	887	722	1753	2027	2029	1505	2049	1846	888
NPM1	235	38	2159	2918	596	699	556	1092	880	110	37	230	257	625	585	198	752	1066	1190	321
NPM2	171	45	1003	3449	559	1120	328	758	829	85	28	115	342	300	221	151	927	1043	971	323
NPPB	205	61	1339	3666	853	1592	393	722	253	69	24	115	39	413	294	204	892	1062	1138	239
NPR1	259	122	1935	4008	1591	2029	2488	2964	1501	186	167	3434	2167	822	1025	570	324	1095	534	1883
NQO1	341	241	3240	3697	2110	1703	2650	2369	2108	204	163	1682	1681	1728	1613	3556	1535	1545	2574	1651
NR0B1	118	28	885	2879	512	376	305	863	147	57	12	224	228	129	105	94	455	406	337	101
NR0B2	118	53	1305	3299	683	1134	364	653	139	70	9	189	261	387	245	80	428	657	695	59
NR1H3	262	79	2100	3786	1047	1367	790	1180	2326	307	17	900	429	3586	3962	2674	3436	2561	3616	543
NR1H4	140	25	1865	3927	583	793	442	738	349	67	18	22	141	676	363	256	1268	738	1145	311
NR1I2	138	14	1254	3101	578	731	320	584	268	66	17	98	31	320	111	121	938	968	1315	205
NR3C1	680	899	10197	6550	7231	5946	8193	8488	6364	571	639	6328	7445	7029	7363	5747	4811	5361	7462	5470
NR4A1	381	571	5424	10733	20651	6819	2348	12531	31019	197	636	3249	18097	4887	18290	835	4069	15787	21233	46958
NR4A3	126	102	2218	3880	1963	1319	506	2041	2412	66	53	307	2298	976	1281	319	1425	7011	8372	4651
NR5A2	225	100	2434	4991	754	2040	681	844	517	134	65	593	736	901	513	500	1281	1419	2039	596
NR6A1	137	54	1384	2587	363	601	255	545	424	76	21	119	243	570	382	143	996	742	1206	390
NRAS	513	387	5560	5381	2373	4214	5150	3689	4323	474	451	2628	4035	5015	4742	4875	4423	4655	6867	3308
NRG1	212	67	2258	4022	458	1322	586	822	412	100	196	658	657	867	905	362	1124	901	1243	1291
NRG2	174	31	1073	3044	1196	692	536	1270	321	75	51	189	81	293	454	225	574	758	701	1872
NRG3	125	41	1638	2981	632	704	169	658	370	105	16	160	257	488	371	159	648	710	957	212
NRG4	150	88	2084	3851	780	834	459	809	555	85	24	28	640	880	297	291	1133	830	1731	364
NRIP1	788	906	9498	6889	4581	5395	8337	7324	4942	487	610	4923	4746	6511	6171	6883	5990	6838	9152	6633
NRP1	801	585	6156	5803	3531	5217	7125	3989	4282	1038	587	5364	4817	5233	5782	5739	5098	4882	6541	4346
NRP2	662	599	5113	5604	2728	3497	5425	3157	7745	848	536	4472	3789	6234	7356	11638	7109	5776	7789	2852
NSD1	285	340	3492	4002	1778	3053	2911	2198	2504	210	219	2155	2486	2269	2903	2163	2771	2851	3759	3773
NT5E	503	289	2057	4193	1193	3479	4057	2340	2215	335	279	4671	3766	1165	1674	1330	1638	1857	1841	1734
NTF3	201	65	1973	5045	936	1083	522	1583	329	118	62	347	702	648	516	408	1134	1372	1454	472
NTHL1	200	102	1824	4452	1185	1523	1147	1122	610	180	59	725	722	738	1084	819	580	1359	833	1090
NTN3	142	23	1649	3878	1104	753	616	928	677	132	30	124	405	282	270	149	791	765	579	370
NTRK1	116	9	1293	3408	659	703	375	1108	689	96	21	79	263	528	369	525	413	951	798	573
NTRK2	289	366	3998	5269	1979	3214	2747	2255	2592	121	240	4403	3362	1873	3569	452	1782	1899	2985	3947
NUDT13	67	33	578	2271	187	328	307	711	511	61	8	187	307	167	545	342	153	614	258	152
NUF2	201	58	2254	4963	453	1109	772	472	438	159	54	399	395	1252	567	829	1351	1298	2390	527
NUMB	521	378	3716	5075	1319	2776	3888	2869	3885	514	282	2339	2474	4136	3858	3798	3823	3767	5042	3228
NUMBL	235	152	2216	4653	1279	2241	1201	2005	1367	224	87	2011	1575	745	967	1056	601	1225	1047	1529
NUP62	727	652	8960	8411	4918	5571	9369	7619	8354	676	420	4212	5441	10133	9807	8465	8708	9634	10746	5765
NUPR1	1869	4382	27870	11407	15836	11629	23522	21266	60350	1560	1530	24025	16661	40226	47972	25152	43002	34482	44677	13308
NUSAP1	253	79	1311	3252	544	1221	910	964	852	201	61	281	293	1139	1070	906	1719	1811	2244	591
OAS1	367	203	2442	3650	976	4417	2775	1318	5139	303	141	1281	998	2611	2406	2137	1606	2239	2302	1073
OASL	164	40	1738	4969	544	2240	536	1110	704	80	39	233	354	933	903	454	1380	1741	1732	588
OCLN	67	10	648	3023	255	122	84	709	222	70	18	58	87	85	210	76	34	719	105	271
ODC1	282	409	3720	5515	3055	3398	1998	4544	1979	181	383	1342	2845	2783	3186	1931	2673	4159	5209	4351
OGG1	181	98	1248	2883	573	1444	1540	1309	1257	168	83	781	1300	912	1296	990	1402	1206	1496	1240
OLIG2	148	4	1206	3362	268	720	274	773	359	87	10	76	102	381	330	162	878	774	1234	111
OLR1	158	386	5595	5505	751	1807	999	3486	8278	376	30	3024	905	5931	10038	2136	9680	10121	13496	2788
OMD	266	135	3173	5640	1065	2809	2660	1805	1946	237	345	4408	3264	1287	1452	1755	1923	2439	3525	1761
OPCML	117	20	1203	4433	539	472	224	1122	275	54	19	239	327	399	183	202	959	1153	1199	195
OR10J3	128	64	1807	3094	450	586	307	666	240	57	11	80	197	789	224	247	1263	836	1534	232
ORC6	262	61	2701	4908	1473	1861	796	979	1053	194	47	397	393	873	896	676	1665	1660	2060	585
ORM1	256	36	1097	3215	787	1075	421	550	264	93	27	112	93	514	452	182	700	1002	996	303
ORM2	170	36	1405	3104	500	692	355	677	308	53	12	154	148	1040	296	245	1014	916	1569	432
OSM	159	35	1394	3555	649	1051	525	1546	934	98	48	103	507	1204	1735	233	1906	2956	3584	780
OTX2	186	35	1197	4362	636	542	422	766	412	76	25	85	212	414	330	233	1153	1239	1201	190
P4HA1	1217	850	8796	7695	4506	5084	12082	9792	8266	1181	827	4211	4686	7744	8353	8577	9761	9890	12058	6272
P4HB	3041	2446	16393	15280	12323	13928	28115	17902	19807	4051	2965	16521	20369	20584	22636	26454	17682	18981	24526	22012
PA2G4	1178	1236	13816	11446	6070	9553	9519	8417	7631	1298	798	6567	5508	10396	8697	10110	11342	9687	16016	8161
PABPC1	218	265	3671	6535	958	3969	2197	1502	2719	166	177	1640	3162	2818	4673	1326	4054	5280	5160	3534
PAF1	274	297	3236	4361	1560	2377	2874	1674	2287	177	212	1926	2291	2265	2963	2092	2270	2699	3412	3062
PAG1	309	382	3693	7107	1258	3644	2773	2919	2634	300	209	1547	1574	5057	4168	2253	4800	6664	7360	1841
PAICS	710	501	7451	6920	4737	4177	4702	4367	2776	567	408	2302	3098	4283	4480	4912	5832	4377	7477	5065
PAK1	434	457	4759	5113	3093	3290	3984	5353	3139	358	408	1514	1868	6198	4556	3895	4922	4653	7013	3453
PAK1IP1	207	137	1623	2610	571	823	1049	1427	986	140	68	464	691	1104	969	647	1204	962	1633	719
PAK3	255	103	2831	3865	1909	1572	1346	952	1160	193	80	711	556	978	1657	971	1535	977	2294	2338
PAK7	88	10	731	2355	620	429	235	731	282	60	8	18	132	107	396	80	269	469	274	112
PALB2	209	124	2616	3948	1109	1309	1279	1175	1245	200	84	1317	912	1655	1265	1078	1686	1830	2404	833
PALM2(AKAP2)	235	69	2428	4572	1096	2002	1610	1286	1249	154	217	991	1857	1090	1298	827	1203	1135	1710	2268
PARK7	1087	1723	14636	7646	13024	8327	13710	16229	8019	1136	1493	8374	8026	10270	12428	9719	7899	8466	10959	12167
PARP1	549	553	4916	5345	3935	3040	3495	4068	3347	499	341	1832	2806	4331	4113	2682	3446	3174	4774	3260
PARP2	328	221	3897	6049	2546	2894	2465	3093	2085	211	177	1159	1811	2192	2453	2274	2422	2568	3430	2225
PARP3	114	17	886	2280	246	430	225	533	288	63	22	59	570	355	266	137	838	825	1058	243
PARP4	280	140	2795	4421	1079	2330	1837	1866	2422	216	106	1594	1295	2673	2021	1083	2696	2349	3724	1370
PAX3	169	21	1582	2764	1112	671	358	879	419	115	28	128	444	290	602	203	599	654	598	132
PAX5	138	22	763	3440	304	1032	200	379	219	62	17	10	221	220	382	84	827	797	999	227
PAX6	65	22	753	1572	1194	359	252	499	172	51	15	43	301	112	311	97	3	351	44	16
PAX8	182	116	1440	3506	645	370	678	903	882	148	16	231	615	583	1130	441	1006	1367	1237	457
PBRM1	552	438	4392	4796	3340	3152	5458	3281	4783	572	346	3552	3451	4938	4958	5455	3347	4534	5295	3134
PBX1	402	490	5005	5203	3119	2683	3852	3509	2162	268	347	4307	3389	1161	2751	1162	1259	1607	1641	5669
PBX3	413	415	2998	3932	1152	1887	3762	2602	3490	294	281	2273	2524	2914	2795	3874	3168	2916	4381	2408
PCK1	223	62	779	2958	472	1545	962	899	1591	58	143	116	522	552	960	137	782	991	1000	694
PCNA	594	340	3605	4527	2309	3430	4634	2907	3690	575	493	2625	3434	3607	4408	4955	4339	4027	5088	2814
PCNX	399	532	6863	5431	3455	6807	4225	4241	4216	451	289	3215	4700	5831	5529	2986	4586	5322	7497	6375
PCOLCE	2401	552	7737	8631	4761	9161	24351	8065	7952	2938	1113	10964	24128	4698	5500	17524	4760	6864	8664	15858
PCSK6	377	224	2448	3859	2358	1956	3172	3940	1721	297	168	3983	912	2513	3178	1456	2695	3068	3882	1777
PDCD1	129	42	1048	3339	488	704	400	1141	503	104	33	374	400	625	368	266	977	1106	1187	256
PDCD1LG2	171	145	1875	3117	644	1169	1745	1290	1221	214	63	865	1111	3710	3289	1369	3090	4017	4988	920
PDGFA	350	381	3714	3981	2055	3785	3556	3374	2104	293	461	3289	3612	1472	2460	1726	1301	1564	1977	4761
PDGFB	363	354	3105	4008	1888	3706	3199	3543	4615	452	223	3393	3274	3240	4048	4620	3378	3623	3707	2901
PDGFC	443	328	3654	4190	2555	3220	7199	3829	5170	325	695	5513	3796	4701	4602	4657	3267	3464	4631	2677
PDGFD	254	116	3245	4715	933	1827	1122	902	1317	144	91	1293	1774	699	738	1143	1634	1012	1394	1597
PDGFRA	846	674	6326	4946	4603	5840	9377	6294	4153	921	589	10959	9181	4837	7355	9037	5105	5848	7531	9078
PDGFRB	1339	782	7380	10063	4810	7464	15665	7312	7812	1397	1229	10064	13468	3885	4875	10173	3944	4438	5483	12962
PDIA4	288	97	1865	4777	782	2774	2058	2409	1989	243	177	999	1142	2158	2938	2214	2115	3104	3275	1520
PDK1	284	214	3045	5524	1075	3263	2862	2913	1813	220	134	1221	1930	3265	3564	1918	3644	3624	4932	1543
PDK2	391	1327	12647	5247	9538	3329	3682	11526	3006	260	328	1987	3786	3864	3236	2605	2582	2862	3675	4073
PDLIM7	767	769	7619	9409	5238	6374	8534	5365	5640	947	826	5679	6975	5348	6178	4784	5286	6850	8167	8724
PDPK1	329	427	3321	5577	1721	2132	3535	3432	3998	422	244	2935	2108	2836	3966	4773	2512	4129	3408	3008
PDPN	443	96	2011	4002	1763	1309	5503	3545	1190	781	257	712	1341	2582	3684	2678	3086	2978	3523	1253
PDZK1	222	44	1264	3977	701	1565	354	1207	348	99	38	46	278	691	233	203	888	1077	1401	4014
PECAM1	1212	1701	15515	11816	9657	17674	13928	14624	18603	1447	1491	19795	20226	13260	12479	11653	9437	9258	12866	12615
PELP1	143	185	2532	3732	1504	1214	1245	2050	1021	186	100	818	783	935	1271	806	827	1228	1134	1414
PER1	343	2820	22772	20330	13509	18048	2731	26180	11792	1542	946	18444	19207	11685	7624	6147	11189	13089	16161	12804
PEX12	362	126	3494	4745	963	1843	1003	1371	979	139	69	582	1236	1726	968	678	2188	1934	3301	851
PF4	95	35	1417	2141	441	818	590	1316	363	83	0	172	721	313	375	174	623	624	623	199
PF4V1	155	39	1677	2606	1054	1125	354	781	497	74	15	42	344	408	541	218	826	671	892	94
PFDN1	714	893	9410	7548	4988	7124	8403	7125	8769	621	653	5961	5169	6650	7921	7402	7873	6819	9590	5891
PFDN2	717	871	10382	10845	6309	5257	8855	10433	6633	841	688	7173	5474	6591	8468	8068	7207	8334	8651	6677
PFKFB1	209	605	4985	2629	3899	711	550	3181	343	104	100	106	609	969	741	219	844	891	1120	395
PFKFB2	201	316	3934	4388	2058	1953	2052	2543	1517	184	267	1397	1058	2877	2067	2107	2746	3348	3441	1476
PFKFB3	599	982	8872	6214	4644	7545	5866	6636	7990	271	436	2393	3589	5231	6392	3069	4632	7539	9178	4521
PFKFB4	283	139	1933	5800	642	1649	1550	2273	1309	182	52	342	478	1412	1782	1045	2776	3004	3483	896
PFKL	1054	1060	7742	6390	4598	5165	9678	5966	9801	1383	713	4815	5658	11707	9507	8562	9431	9132	12550	6401
PGC	113	23	1066	2291	242	386	210	863	272	61	12	75	94	43	318	51	18	414	112	22
PGF	167	39	1067	2401	406	1681	456	966	825	102	76	771	408	469	684	296	955	814	1179	876
PGR	115	24	634	2164	195	650	208	465	322	43	14	84	260	248	256	83	433	526	458	3943
PHB	930	873	11837	9302	4424	9331	5696	6007	6897	644	492	3923	3133	8295	5679	6510	12001	6604	13804	5725
PHB2	1001	2184	18298	9138	11322	8916	12215	15273	10188	1159	1115	9087	10637	12998	14138	12525	11773	11572	14988	12039
PHF6	233	173	1562	3647	624	2192	1810	1770	1479	218	162	1487	1207	1395	2641	2102	2569	1920	2306	1928
PHGDH	479	224	2346	4063	2290	2493	2272	2521	1477	440	223	2856	2381	1473	2375	1313	1909	1929	2629	2751
PIAS1	427	520	5603	6194	3083	3970	5267	3731	5611	420	329	4213	4440	4933	6377	5343	5505	5402	6791	4007
PIAS2	278	313	4816	5755	2740	2203	2189	2989	2274	218	266	2054	2207	2741	2313	1633	2301	3001	3586	2909
PIAS3	524	464	3189	6082	1635	4526	3721	3053	3683	404	434	3118	3748	2206	2878	3011	2025	2845	3040	5703
PIAS4	232	178	1758	3442	1010	1510	1312	1064	1260	153	107	589	917	1398	1310	944	1724	1831	2307	1580
PIDD1	182	169	2049	5295	1085	1886	1245	1804	1445	177	70	973	1404	1169	1306	1087	1628	2016	2580	1505
PIK3C2A	441	505	4893	4853	2618	5161	4189	3798	4008	424	378	4164	5075	3618	4268	4988	3301	3271	4627	4950
PIK3C3	352	400	4642	4440	1584	3407	3643	2720	2756	390	231	2988	2672	3477	3575	3054	3952	2997	4678	3772
PIK3CA	520	482	5618	6386	2432	4219	3810	3675	3413	324	357	3233	2365	3393	2970	3240	3756	3510	5621	3618
PIK3CB	184	87	2115	4574	816	1692	1073	1198	820	106	43	536	971	1231	875	757	1838	1733	2822	1021
PIK3CD	178	141	2770	4308	1622	3814	2641	2329	4416	143	86	1497	2477	5631	5360	3279	5314	6167	7627	2737
PIK3CG	240	79	2495	4724	563	1756	696	887	874	113	23	388	814	1086	864	510	1476	1809	2154	894
PIK3R1	871	1888	19051	12429	8996	9768	11480	13597	10781	919	1578	19730	22186	8006	14540	7654	7317	8836	11373	15528
PIK3R2	372	266	2797	3870	3013	2992	4363	2908	2649	324	381	2432	2590	2415	3213	3264	2217	2549	2730	4044
PIK3R3	264	99	3607	4754	1045	2198	1765	2093	1515	226	182	813	1578	1550	1547	1130	1694	1539	2413	2604
PIK3R5	353	192	2368	4339	955	1298	1944	1584	2678	344	73	1085	513	2791	1704	1895	2374	2667	3116	487
PIM1	355	351	2841	7623	1867	4528	3172	5116	6904	380	376	1441	2893	5595	7772	4124	6320	7240	8863	3062
PIM2	299	121	2346	8101	1089	12396	1317	1659	1778	223	62	484	2413	4576	5324	633	3398	3840	5212	2880
PIM3	804	913	8431	10678	6592	9768	6194	6558	9184	719	428	7610	7568	6552	8780	5578	6015	8057	9440	6287
PIN1	402	567	5381	4109	3326	3048	4052	4670	3633	472	419	3074	2233	3250	4148	4031	3075	3344	4148	3574
PINX1	84	53	731	2722	500	926	548	779	603	102	48	428	477	367	497	370	280	917	410	325
PIR	301	121	3180	2068	1815	1143	803	1592	858	144	76	254	651	739	777	491	918	588	859	369
PITRM1	182	281	3854	4031	2252	2272	1835	2670	1526	166	225	1616	1827	1950	2153	1586	1403	2339	2510	2199
PITX2	137	420	7351	4093	3700	565	475	4034	374	104	70	149	603	955	726	215	959	1334	1059	715
PKM	6512	14256	116985	23675	65925	23927	79624	94491	43245	7453	5059	20824	24535	66213	61073	68618	59853	62996	85715	28200
PKMYT1	102	55	790	3155	357	658	278	588	351	96	23	60	252	745	351	433	1122	935	1300	324
PKP1	82	17	935	3199	284	75	148	569	204	87	10	154	160	48	197	90	58	828	111	33
PLA1A	99	31	971	3299	437	636	248	982	564	110	59	55	236	234	257	164	91	934	280	346
PLA2G10	307	85	3189	5029	4075	2763	626	1507	1298	120	121	1005	1847	1840	712	238	3649	1836	2550	1028
PLA2G2A	3217	1366	17547	8299	14739	44076	48963	42018	66225	1025	3082	60467	44388	32120	27928	8837	13666	16078	22121	5507
PLA2G3	191	55	1836	4822	939	1255	327	972	602	139	37	237	429	424	590	230	837	1166	1054	182
PLA2G4A	400	139	3801	4746	2218	2263	2001	2022	1913	247	108	1357	1485	2592	1504	1918	2250	2034	3614	2031
PLA2G4C	209	287	2997	3910	1522	1511	979	3032	1053	153	104	926	847	1162	1114	1228	1515	1457	1796	663
PLA2G4E	137	36	1267	3635	696	631	285	971	440	101	12	258	329	534	344	235	1157	902	1281	291
PLA2G4F	125	66	988	2717	806	462	192	1096	218	97	16	66	117	365	372	86	596	671	660	232
PLA2G5	162	37	1135	3178	395	1165	1206	794	788	52	43	846	467	618	456	239	682	1123	1089	203
PLAT	287	351	3700	4762	2431	3981	1738	2739	3282	216	426	4038	2088	1914	2423	1140	1956	2318	2998	8373
PLAU	683	527	4659	8820	3428	10399	7590	7887	8595	913	1210	5166	6156	9901	10511	5485	11660	13339	16901	6380
PLAUR	983	950	7666	9721	3146	5412	7986	8503	9472	1875	521	3565	4682	12867	15316	11153	14930	18122	23439	5077
PLCB1	218	250	3622	4520	1677	1635	1296	2624	1184	130	72	1784	2166	1210	1270	971	1353	1381	1553	1941
PLCB4	260	232	3638	4820	1959	2484	1316	2654	1285	163	142	1435	1976	974	1122	1115	1316	1345	2267	1429
PLCE1	241	150	3243	5742	1072	2381	1769	2210	742	188	242	1303	2261	955	955	1140	1705	1517	1918	1742
PLCG1	313	274	2659	4747	1274	3089	2196	2162	2082	249	205	1818	2574	1796	2273	1630	2206	2485	2953	3857
PLCG2	188	125	1696	4308	728	3155	1620	1300	2047	230	106	1509	1648	2245	2249	1311	2389	3103	3509	1626
PLD1	414	240	3140	4140	1820	2510	2844	2376	3213	376	194	1962	1960	3050	2490	4197	2977	2776	3522	4111
PLEK2	95	38	710	2024	434	479	499	294	388	104	17	58	111	631	535	313	927	986	1223	260
PLG	163	47	1966	4589	242	692	329	580	433	97	24	220	195	674	351	190	772	1084	1520	178
PLK1	199	71	1773	3291	758	748	944	1756	741	182	41	208	371	1295	1033	988	1558	1436	1888	465
PLK2	619	444	5983	7295	2528	6596	6235	4074	4542	494	614	5086	6250	2937	6112	6270	3397	3861	5091	8799
PLK3	444	275	2947	5987	2530	3810	4693	5246	8835	575	408	2924	4550	6299	7102	6041	7821	8996	11031	4218
PLK4	329	124	3142	6001	1571	1931	1061	1515	986	218	60	425	424	1698	1052	1195	2211	2040	3436	945
PMAIP1	230	52	1907	5206	1024	1575	789	1452	1994	143	46	555	737	1161	1050	348	1420	1937	1800	1518
PMEPA1	576	461	3430	5694	1873	4368	5346	4077	2860	567	480	3523	2876	2445	3321	4211	3091	4558	4350	3916
PML	622	690	6188	8880	2168	10121	7825	5567	6670	646	610	6335	7877	6360	7284	5746	7086	7391	8205	7546
PMS1	185	79	1912	3375	1192	1173	818	1677	905	131	25	440	736	444	758	379	620	779	862	435
PMS2	365	458	5386	5913	2013	4824	4369	3645	4260	442	463	4000	5336	4772	5271	4708	3509	3713	4441	6016
PMS2P3	183	140	1670	3115	1139	2030	1720	1922	1454	255	98	1759	1308	1314	2198	1574	1151	1669	1536	1686
PNKP	269	309	3485	5071	2176	3671	2931	1813	3240	309	165	2535	2712	3076	3520	2496	3249	3169	3339	3329
PNPLA2	1045	1181	10512	7835	9216	12170	9298	10522	11303	427	1111	5575	8393	7516	8816	2965	5933	7209	8771	8921
POLB	388	490	7224	6626	4529	4047	2509	5967	3063	295	343	1587	1846	3868	3712	2438	3101	3367	5025	4243
POLD1	199	77	1700	3924	1303	939	603	956	1002	112	55	389	919	711	1175	474	1105	1547	1201	373
POLD2	366	421	4637	5126	3221	3135	2352	4001	2068	298	229	1908	2408	2432	2537	2081	2561	2275	3099	2543
POLD3	489	220	2958	7036	2296	3010	2244	2866	2111	291	189	1562	1702	2062	2197	1724	1769	3119	3160	1714
POLD4	175	97	2121	3265	686	1235	950	1125	959	125	69	385	393	923	936	481	1092	1603	1624	627
POLE2	144	79	1729	3809	653	1105	591	1079	425	88	34	348	725	534	684	609	698	1113	1482	647
POLL	120	181	1988	3468	2222	1808	1099	1670	1293	121	79	1195	1502	1118	1036	615	777	1473	1010	889
POLR2D	269	298	4159	5837	2568	3392	2615	4196	2141	314	269	1999	1706	2784	3074	2539	3000	3203	3946	2185
POLR2H	221	104	1948	3812	1334	2646	1016	909	1393	118	90	746	1207	1705	988	649	2123	1500	2684	1603
POLR2J	169	93	1709	3538	1122	1813	754	1306	949	102	30	207	383	996	629	611	1068	1077	1801	828
PORCN	189	37	1249	3169	672	1252	464	888	297	110	49	189	316	423	520	304	661	818	1088	442
POU5F1	439	101	4049	4736	796	2814	1039	880	1314	166	22	367	557	2322	696	586	4446	1608	4743	949
PPAP2A	1063	964	7593	7838	4279	5122	10901	9050	5157	1185	1740	8828	11725	2699	4377	8729	1751	3290	3284	8371
PPAP2B	1156	1598	12677	11467	8152	12043	10747	11658	21519	2250	1223	16705	16610	10148	15213	10009	9470	9619	12104	17825
PPARD	319	464	4163	5954	2179	3340	3347	3699	3598	297	150	2602	2578	4898	4826	2956	5563	6550	8114	3115
PPARG	336	266	3983	5161	1716	2420	2302	1993	4853	190	124	2441	2228	2799	2654	1506	2234	2216	3220	2998
PPARGC1A	143	393	4075	3727	1687	644	454	3005	314	80	78	238	592	688	402	299	780	1071	1167	381
PPARGC1B	320	224	3434	5219	1712	2022	2200	1856	2510	261	69	887	761	3221	2559	1768	2713	4706	5665	1354
PPAT	311	177	3354	5042	879	2012	1198	1287	1073	148	85	976	900	1564	1195	922	2320	1800	3862	1439
PPBP	229	74	3057	5583	852	1459	884	1640	764	111	41	591	1767	1189	437	408	2003	1709	2351	975
PPIB	4165	2267	15882	20638	9188	29532	49247	19950	24568	5026	4510	24459	34329	24381	29113	35124	21985	24975	32846	42467
PPID	332	249	2429	2827	2136	1693	2304	3490	1787	309	244	1831	1505	2011	2426	2301	2024	1908	2015	1520
PPM1D	220	103	2665	4850	1302	1319	856	2053	1030	134	68	169	744	1090	634	656	1817	1463	2556	832
PPP1R15A	643	729	7458	18729	9432	10874	6729	9924	13976	451	571	5134	9204	9408	10759	4232	12553	12958	14557	14565
PPP2CA	1396	2014	18880	13832	8987	12360	17611	15003	15864	1257	1740	10639	9393	13633	17066	15122	11239	15568	18988	16464
PPP2CB	823	1104	11671	8542	7227	6584	9048	9448	9490	810	991	7653	6282	6634	7528	6739	4779	6692	7485	8327
PPP2R1A	110	36	803	3140	249	518	247	1310	320	63	20	146	383	360	214	149	988	850	852	269
PPP2R1B	264	98	2388	5372	1175	1744	1952	1683	1524	146	86	855	1329	1258	1397	617	1511	1654	1733	1132
PPP2R2B	148	60	1594	3864	273	918	293	494	472	54	17	64	192	549	359	240	1002	1107	1247	330
PPP2R2C	278	46	2516	5418	835	1620	542	582	224	191	30	210	297	580	282	224	984	1423	1399	481
PPP2R4	500	873	7343	4313	5954	5062	6032	7921	3794	475	614	3195	3715	4872	5917	3475	4791	4617	5793	6410
PPP3CA	689	943	7502	8587	4900	6345	8819	10206	6611	689	893	6947	6113	5147	6908	6701	4933	5915	7112	6131
PPP3CB	723	1656	17004	7270	15166	5717	7064	13831	5545	521	685	4450	6069	7135	5914	5164	4916	5635	7602	6077
PPP3CC	369	607	6801	6961	4568	3444	3450	7674	3369	365	394	2622	3676	3762	4149	2780	3592	4658	5548	2927
PPP3R1	256	146	3065	4558	1151	1440	1107	2315	1764	134	100	635	810	1418	1316	909	1520	1728	2698	1561
PPP3R2	242	118	3716	3803	5813	4204	723	3296	1698	126	145	1341	3087	1752	1470	255	1761	1613	1430	1253
PRAME	202	93	2034	4460	828	1079	416	829	476	96	43	116	107	598	334	303	994	1061	1975	238
PRC1	234	164	1942	3687	284	1160	482	963	315	120	33	196	581	952	579	641	1283	1120	2134	552
PRDM1	187	181	3299	6395	1386	3769	1338	1915	2177	192	98	1169	1346	3485	3368	2520	2668	4308	6024	2289
PRDM14	168	41	1968	4578	554	961	233	951	277	104	31	32	242	440	308	199	1014	1015	1109	193
PRDM2	398	383	4036	7828	2486	6129	4148	3929	4389	303	207	2744	3855	3803	4078	2626	4548	6072	6194	4328
PRDX6	965	1664	17443	6869	13411	4680	11199	19492	7419	948	1495	5798	7208	8444	9330	7213	5218	6113	7583	10209
PRF1	292	92	3163	3184	772	2384	1167	1052	1332	185	136	387	683	1672	1417	692	2136	1704	2853	802
PRICKLE1	373	250	3263	6945	1078	3101	3090	1777	1551	148	278	3674	4123	1222	1789	1205	1869	1786	2724	3118
PRKAA1	389	424	4588	5136	2309	4063	4469	3963	3836	543	423	4527	5037	3439	4750	3291	2754	3720	3907	4487
PRKAA2	185	646	8254	5245	9253	1159	511	9272	539	70	247	506	1014	1557	1167	196	1417	1548	1714	1135
PRKAB1	284	225	3646	4155	1614	3070	2124	2363	2674	247	151	1445	1805	2461	1820	1660	2739	2119	3281	2583
PRKAB2	255	527	6065	3551	1691	1980	1569	3388	1346	209	302	1013	1181	1385	1454	1878	1904	1905	2545	1671
PRKACA	920	1921	17113	8875	11603	8124	9527	13954	10447	689	894	6319	6771	9455	7737	7396	7517	8461	10353	9324
PRKACB	602	518	5689	4970	2510	3811	5460	3416	5915	551	385	4245	3651	6267	5482	7823	5148	5405	7298	4224
PRKACG	253	21	1400	4547	782	463	390	1196	500	101	29	181	213	521	396	184	909	1535	1398	394
PRKAG1	402	563	5469	3834	2798	2271	5427	5288	3573	442	506	3885	3860	4046	4223	4992	3000	3671	3976	3877
PRKAG2	277	266	3913	6158	1292	3350	3702	3301	4386	396	125	3280	3454	3574	2532	3193	3833	4340	5436	2114
PRKAG3	154	232	3414	4409	3655	1382	427	3653	540	126	160	188	581	668	669	260	1254	1414	1602	849
PRKAR1A	2496	2820	17224	9871	13535	11822	23031	19899	20623	2921	2865	15253	13224	18917	18586	22521	14900	15005	19281	24046
PRKAR1B	191	130	2053	4121	959	1475	837	1380	1145	125	36	775	1058	880	776	310	1155	1215	1659	1448
PRKAR2A	424	831	7426	4927	4346	3156	3871	7624	2814	269	434	1795	2580	3674	3382	3564	3058	3367	4564	3867
PRKAR2B	611	324	4315	5289	3110	5339	7920	4079	5805	218	563	3283	4372	4258	4016	1950	2744	3484	4697	3938
PRKCA	314	254	2660	3446	2099	2556	3861	2152	1317	174	203	1181	1737	1519	1666	2223	2000	1918	3120	1663
PRKCB	355	284	3278	5585	1231	3089	2786	2267	2108	334	109	939	1845	5475	4301	2209	5275	5679	6769	1362
PRKCD	420	289	4344	4764	2840	3268	5572	3585	6059	582	194	2258	2231	8292	7236	6287	6713	6365	8175	2423
PRKCE	443	229	2985	4291	1632	3084	2314	2226	3493	397	196	1979	3318	2975	2699	2200	2829	2682	3457	4181
PRKCG	98	15	829	2616	385	147	190	509	200	87	24	55	90	57	150	69	1	530	41	13
PRKCZ	83	18	1101	2160	497	386	325	357	341	89	49	37	393	251	533	175	100	499	381	719
PRKDC	300	194	2233	3584	2207	2501	2385	3778	2182	325	265	1862	1647	2194	2134	1868	2292	2675	2703	3011
PRKG1	419	178	2203	5512	1061	4900	3901	2280	1639	227	442	2053	4730	1170	1751	2414	1692	2046	2639	4410
PRKX	353	301	3670	4705	1586	3742	3150	1763	3857	287	145	1850	1344	4289	2928	3155	4506	3684	5786	1979
PRL	123	70	1817	2540	511	500	339	384	275	35	8	233	229	708	262	275	1177	716	1745	502
PRLR	176	39	1558	2912	926	866	228	647	221	51	27	61	187	373	315	203	1038	713	1349	358
PRMT1	351	382	4163	3083	3361	2056	2569	3804	1685	320	298	1148	2194	2635	2665	1409	1861	2099	2893	3333
PRMT6	102	32	813	1968	972	477	393	358	377	49	30	219	335	459	395	200	764	830	929	311
PRMT8	87	58	831	1569	547	462	136	490	243	33	15	73	66	478	87	156	796	473	1038	219
PROK1	195	15	1366	4095	575	1057	411	667	543	100	17	140	185	518	224	229	978	993	1259	179
PROK2	251	75	3320	5874	1388	1024	462	1367	649	138	41	187	558	1363	638	296	1822	1528	2190	819
PROM1	198	74	1971	4347	1061	1768	412	958	512	115	36	170	276	741	2509	264	1023	1180	1356	2473
PRR15L	244	49	1685	4561	821	1124	439	1456	632	91	28	134	198	769	845	205	1470	1528	1721	1221
PSG2	374	182	3297	5833	559	1566	485	814	688	132	27	829	442	1300	519	674	2351	1366	3041	453
PSIP1	399	418	4263	5824	3851	3007	4610	4891	3457	414	333	3554	4513	3310	4115	2939	2849	3079	3793	4226
PSMD2	1051	1559	16067	9962	11988	8414	10767	14953	10004	1213	1024	6040	5981	9859	9324	9082	8585	8865	11365	9212
PSMD7	684	995	9844	7098	5544	4712	8340	8859	5719	775	684	5095	4959	5791	8089	6968	5835	6696	7460	5183
PSMG1	407	429	4917	4993	1967	2378	2775	2702	2464	392	315	1931	1754	2682	2355	2810	2325	2609	3515	2542
PSRC1	281	108	4325	4205	1255	2233	1043	1506	915	171	35	847	472	1183	1078	771	1350	1171	1912	751
PTCH1	246	139	2181	4222	1095	2392	907	1364	1170	139	78	915	943	922	833	557	1260	1429	2275	1405
PTCH2	208	84	1840	3735	946	2379	1373	1395	987	150	71	509	1302	926	903	918	1356	1194	1086	1540
PTCHD1	100	15	842	2023	471	482	121	649	272	42	9	73	173	471	453	159	645	485	907	284
PTCHD2	197	24	1349	2725	669	695	276	835	277	70	18	136	108	395	445	152	1016	640	681	152
PTCHD3	128	38	1312	2665	658	558	221	413	198	56	11	148	124	456	157	171	548	757	1087	104
PTCRA	132	16	1034	4119	853	182	257	706	128	88	34	85	134	161	402	91	83	679	267	100
PTDSS1	520	411	5387	6202	1586	4574	5885	4680	4702	560	423	2968	3871	4854	6401	6476	5240	6367	8149	4058
PTEN	1248	1337	12371	11681	9153	12661	15912	11083	12171	999	1657	9209	14056	11079	11999	13383	9251	9814	15384	16382
PTGR1	388	218	2192	4003	1962	1997	3508	2741	2425	332	257	1780	2093	1760	1841	2033	2060	2021	2421	2932
PTGS1	114	205	2033	3066	791	1060	2004	1450	1326	239	152	1426	1088	1647	1609	1681	1814	2164	2332	498
PTGS2	256	42	1997	4812	671	1200	608	2698	851	79	81	240	1484	1070	1338	328	1536	2375	3122	4010
PTHLH	168	39	1727	2507	884	1277	1240	1432	1174	126	149	1071	1209	761	357	656	1018	915	1031	3412
PTK2	559	607	5947	5479	3631	5367	4884	4866	3349	478	433	5169	5432	3544	3575	3912	2780	3001	3842	5197
PTN	1071	174	3111	7609	1862	3803	9806	1822	2689	827	679	1943	5856	928	2265	7365	2353	3246	3776	14894
PTP4A1	366	1316	13122	6722	8301	3690	4564	12012	4160	289	585	2968	4251	3795	5553	3555	3609	4761	6661	6965
PTPN1	436	445	4195	5194	2754	3752	4539	3080	3886	561	264	1908	3231	5373	6323	3323	4995	7638	10123	3424
PTPN11	558	569	7108	6352	3243	4399	4653	4245	3313	362	521	3114	3194	4046	3918	2594	4786	3989	6487	4082
PTPN5	244	34	2029	4281	1401	842	500	965	468	113	13	120	322	1019	436	248	914	980	1439	449
PTPRC	198	175	5288	5470	5163	6830	1553	3219	3608	224	101	1447	2913	2866	2318	804	2054	3532	2567	1847
PTPRR	101	39	1633	3516	636	1037	224	259	268	62	16	51	546	445	214	169	597	1179	876	390
PTTG1	139	87	1497	4570	998	1099	666	1032	636	103	39	141	537	596	453	305	1259	1227	1378	314
PTTG2	259	221	3141	4070	1571	1753	1324	1278	1317	224	51	232	963	2679	1798	1784	3182	2151	4085	776
PUS1	238	151	1817	3645	1436	1963	1430	1910	1379	302	87	1352	767	1561	1531	1081	1536	2038	1839	1550
PVR	224	163	2331	2981	2401	1743	963	1246	1085	151	110	279	898	1124	934	873	1308	1317	1881	1336
PYCARD	546	466	2699	3572	1117	2370	6373	2605	4743	628	268	2248	1645	5930	6172	4114	5968	6033	7442	2162
PYCR1	153	44	649	1614	341	1183	1046	830	212	87	146	190	783	430	386	407	619	491	845	983
PYGL	520	431	3492	4446	1488	3903	4519	2812	4138	429	414	2373	2473	3752	4097	3543	4784	3675	4812	2579
QDPR	391	476	6444	4618	4376	2392	3818	5071	2136	244	279	2396	2925	2896	3348	3429	2711	3153	3952	2157
QSOX2	184	78	1194	3212	340	1039	1060	666	771	105	65	739	419	649	880	522	1171	1247	1663	1040
RAB23	589	298	4075	6319	2204	3199	6925	3633	4422	443	901	6552	5593	1801	1875	4094	1893	2724	3502	3616
RAB25	213	75	1170	3118	388	854	249	325	341	168	12	135	320	616	1056	200	901	1214	1320	1632
RAB27B	116	57	848	3057	627	704	733	760	357	115	58	188	485	338	562	240	80	789	379	1576
RAB4A	595	1001	8501	6683	6902	5427	6966	7885	6281	594	668	5246	5602	5818	6334	7093	6037	6038	7962	5533
RAB6B	188	105	2075	3549	804	1145	634	1213	801	106	27	453	367	1361	413	465	1379	1193	1909	641
RAC1	2134	3295	23418	14014	14571	17274	36166	25678	23394	1836	2741	22941	18256	26303	26435	28465	21201	23315	31283	21828
RAC2	545	468	2993	6425	1882	3900	5778	3413	5606	1187	188	1468	2550	10532	9340	8295	9190	10143	11910	3549
RAC3	296	39	2093	4172	1403	1515	767	1273	589	207	125	224	878	540	984	471	1378	1259	1242	1263
RACGAP1	258	171	3177	5388	1089	1742	1389	1497	1180	237	44	1044	785	2460	1458	2005	3251	2484	3760	1089
RAD1	206	138	2144	3324	802	1366	1059	797	1298	99	94	759	927	1031	886	667	1151	1231	1637	699
RAD17	302	299	3655	5102	1625	2366	2569	3020	1800	222	164	1766	1714	2385	3085	2405	2582	2661	3250	2920
RAD18	283	108	3175	4945	1467	1350	1266	809	791	179	71	910	978	1637	1442	1210	1513	1423	2377	1408
RAD21	616	813	7389	6564	4723	5738	7404	6751	6009	567	605	6582	5190	6137	8064	6855	5437	6235	6836	7224
RAD23A	618	3018	25618	5724	15921	6070	8037	21791	8004	604	961	5312	7130	7911	9120	6097	6585	7107	10374	6996
RAD23B	1524	2643	20052	12392	14237	11996	19569	22607	13853	1735	2125	12366	12268	12447	17096	18768	12748	12689	16157	16292
RAD50	428	307	4165	6033	3346	3074	2861	2588	2268	361	287	1800	2648	3090	2835	2052	2570	2913	3639	3182
RAD51	221	39	1553	3047	524	1303	511	520	277	135	13	111	198	707	536	491	1295	909	1727	502
RAD51B	408	251	3615	4546	1800	2909	2231	1470	3664	250	117	1583	1820	3014	2502	2015	3014	2513	3848	2326
RAD51C	142	85	1320	2619	739	1269	842	1259	955	123	115	594	420	1047	945	839	915	1254	1225	1185
RAD51D	352	222	2437	4263	871	2211	1558	1675	1788	212	106	1425	1342	1600	1626	1621	1819	1779	2744	1538
RAD52	134	56	1679	4506	943	1294	388	1045	967	104	33	561	831	637	654	200	997	1271	834	538
RAD54L	199	52	1464	4438	635	920	443	1360	748	139	35	86	408	463	436	296	968	987	1060	157
RAD9A	184	65	1502	3208	731	1561	1084	932	1119	151	75	651	656	1262	912	664	1544	1505	2375	1377
RAF1	514	1143	10553	5663	8899	4023	5386	9033	5384	526	547	3306	3646	6614	5534	4322	5771	5223	7440	4504
RAG1	235	138	3296	4075	1520	1233	507	1012	767	106	26	366	454	1055	517	342	1437	1040	2145	617
RALA	527	347	6966	6837	3617	4122	6077	4100	4119	485	472	3908	4227	4817	6327	6612	5452	5917	7608	4367
RAMP1	217	654	6225	3440	3916	627	497	6766	383	128	325	388	682	1553	1483	311	1676	1665	1916	1694
RAMP2	406	434	4226	6084	1874	7252	4629	4780	3099	380	354	5816	5193	1412	3015	3128	1118	1468	1596	4015
RAMP3	273	237	3272	4693	1282	4021	2781	4471	2252	315	327	2632	2697	1437	1831	1751	2080	1998	2241	2646
RAP1A	323	286	4116	5180	2810	2972	2941	2575	2597	225	222	1452	2178	2565	2140	1710	2628	2844	3368	2113
RARA	627	467	4054	5427	4021	5157	6711	4278	4776	507	478	3559	4694	3823	4385	3356	4062	4913	5811	4760
RARB	107	35	1478	2890	1175	696	348	921	266	91	76	590	507	334	791	335	271	966	617	1135
RASA1	707	528	7256	9135	4562	7364	6304	4402	7233	602	463	5735	5073	5692	6267	6655	6564	5744	7237	6481
RASA4	474	500	6875	6087	7439	7241	3195	2808	2522	242	192	1598	4071	3434	2230	1023	3924	2470	5029	3811
RASAL1	152	49	1123	3489	295	352	336	627	464	96	16	108	143	446	335	305	850	963	1410	413
RASD1	234	30	1181	3900	840	1939	1501	1915	3007	122	102	474	1136	647	1611	234	1114	1468	1696	4024
RASGRF1	174	44	1811	4758	1036	1364	738	1078	664	138	16	147	289	1438	1213	1147	1511	1883	1843	407
RASGRF2	358	254	3992	6890	1203	4599	2086	2877	1814	196	478	2310	2606	1230	1449	1008	1945	1801	2311	1451
RASGRP1	186	121	2404	4289	1343	1585	627	995	1152	112	50	455	567	3452	2363	867	2824	3142	4422	1219
RASGRP2	315	264	2485	5236	1730	3175	1626	2971	1756	287	115	904	2573	2184	2729	1050	3083	3123	3887	1777
RASSF1	190	136	1578	3165	1288	1654	2142	1847	2437	173	111	1186	1392	1596	1658	1167	1907	1405	2016	1194
RASSF7	295	184	1817	4391	1041	2061	1365	1615	1605	264	59	281	974	2175	2073	1174	2467	2323	2728	1985
RB1	315	404	4002	5702	3418	3191	4548	4313	4366	391	369	3298	3352	4385	4355	3410	3322	4166	4594	3917
RB1CC1	199	203	2569	5472	2194	1674	1262	2386	2137	145	74	829	1417	1209	1554	527	1267	1750	1808	1701
[truncated: 560 more rows]
