# Supplementary material for: Allometrically scaling tissue forces drive pathological foreign-body responses to implants via Rac2-activated myeloid cells
Source: Nat Biomed Eng. 2023 Sep 25;7(11):1419–36. doi: 10.1038/s41551-023-01091-5 (PMC10651488; doi:10.1038/s41551-023-01091-5)
Supplement: Supplementary file 9 — Source data. [file 41551_2023_1091_MOESM9_ESM.xlsx]

## Sheet: Figure 1
Figure 1b
Collagen Area (A.U)
Breast Implants	Cardiac pacemkaers	Neurostimulators	Orthopedic Implants
0.491813	0.656259	0.251167	1.31112
0.185596	0.192938	0.355505	0.411155
0.194737	1.18875	0.501544	0.411014
0.357185	1.15647	1.32008	1
1.26394			0.820566
0.972075
Figure 1c
Mature Collagen (A.U)
Breast Implants	Cardiac pacemkaers	Neurostimulators	Orthopedic Implants
0.923316	0.957251	0.755572	0.419368
1.00869	0.933298	1.06548	0.452413
1.10823	0.774119	0.661306	0.434349
1.01052	0.453575	0.546624	0.86238
1.18868			0.983627
0.323316
Figure 1e
Inflammatory response	IFN-gamma signaling pathway	Immune response	Regulation of cell proliferation	Cellular response to interleukin-1	Cell response to mechanical stimulus	Chemotaxis	ERK1 and ERK2 cascade
13.3094	11.006	7.68318	5.87515	5.44734	5.44734	5.14295	5.07563
Figure 1f
Regulation of glucose metabolic process	Response to drug	Negative regulation of neuron apoptotic process	Carnitine shuttle	Muscle organ development	Creatine metabolic process	Fatty acid beta-oxidation	Positive regulation of transcription
3.60229	3.48548	3.03835	2.95426	2.78895	2.7734	2.70687	2.59489
Figure 1g
	Baker I											Baker IV
RAC2	545	468	2993	6425	1882	3900	5778	3413	5606	188		1187	1468	2550	10532	9340	8295	9190	10143	11910	3549
CCL4	319	342	2055	5255	4092	3545	2992	7597	14335	337		1105	7953	3684	9208	14821	5375	10940	18496	22232	3928
CXCL2	437	472	5192	13155	4474	7716	5545	9691	17046	285		194	4184	6177	17302	24254	3264	16555	22196	28796	12286
PLAUR	983	950	7666	9721	3146	5412	7986	8503	9472	521		1875	3565	4682	12867	15316	11153	14930	18122	23439	5077
CD44	4654	2868	21796	19603	10674	18488	69158	21923	35134	2557		9928	27410	21411	46771	50295	73251	47841	43321	56830	15626
PDGFRA	846	674	6326	4946	4603	5840	9377	6294	4153	589		921	10959	9181	4837	7355	9037	5105	5848	7531	9078
MIF	2771	2865	16154	13893	7886	19210	29842	19059	20413	1874		2211	13322	14619	28165	34715	21934	35374	34639	45139	31293

## Sheet: Figure 2
Figure 2h
Collagen Area (A.U.)
Human	Murine	Murine MSI
230.25	119.24	264.211
223.173	124.096	246.709
242.859	147.476	203.749
261.308	177.831	155.529
254.48	132.864	153.821
Mature Collagen (A.U.)
Human	Murine	Murine MSI
8156.19	3897.86	7937.83
8844.83	5349.3	9310.65
5949.2	3505.43	6188.88
9180.15	5253.7	9666.71
8902.9	6448.25	7888.39
Expression of aSMA Normalized to Cell Density
Human	Murine	Murine MSI
0.25507	0.0624142	0.52454
0.2427	0.108948	0.365877
0.469635	0.0684698	0.317354
0.480178	0.158052	0.520374
0.460682	0.124425	0.249417
Surface Collagen
Human	Murine	Murine MSI
61.976	10.776	58.055
88.962	10.513	46.027
92.985	3.574	60.564
88.353	17.196	55.044
87.448	12.52	86.227
86.369	7.872	84.622
62.793	14.235	89.741
75.543	11.031	91.546

## Sheet: Figure 3
Figure 3i
Rac2
SM	MSI
1.09127	1.47011
0.282444	1.77272
0.467082	1.50192
Figure 3j
F4.80
SM	MSI
0.0176	0.978436
0.0840937	1.16964
0.0542337	0.487867

## Sheet: Figure 4
Figure 4e
Colocalization Rac2 & F4.80
SM	MSI
0.0122109	0.615489
0.0239211	0.81231
0.0203644	0.272799
Figure 4f
Inflammatory response	Immune response	Chemotaxis	Positive regulation of ERK1 and ERK2 cascade	Cellular response to interleukin-1	Activation of MAPKKK activity	Positive regulation of NF-kappaB	Response to mechanical stimulus	Cellular response to mechanical stimulus	Cellular response to interferon-gamma
15.5031	8.05797	8.81877	4.84322	3.91568	2.60526	1.84956	1.64168	1.40428	1.55563

## Sheet: Figure 5
Figure 5e
Colocalization MHC2 & CD3
SM	MSI
0.001	15004
1982	17904
523	14128

## Sheet: Figure 6
Figure 6a
aSMA/cell
MSI+Saline	MSI+Rac Inhibitor	MSI + Rac2 KO
163.837	15.0233	0.973613
120.74	16.1685	21.3031
110.112	10.8986	23.7995
92.9643	10.1587
Figure 6b
Collagen Area
MSI+Saline	MSI+Rac Inhibitor	MSI in Rac2 KO
243.239	89.3837	89.3837
235.837	110.328	140.328
144.238	74.5575	114.557
166.494	90.5728	162.573
Figure 6c
Scar Thickness
MSI+Saline	MSI+Rac Inhibitor	MSI in Rac2 KO
741.5	489	139.5
692	215.5	611
475.5	181	261
829.45	103	323

## Sheet: Extended Figure S1
Extended Figure S1d
CD45/cell
Breast Implants	Cardiac Pacemakers	Orthopedic Hardware
0.337	0.067	0.024
0.027	0.318	0.12
0.034	0.0339	0.43
0.21	0.0816	0.22
0.06	0.0863
0.0099

## Sheet: Extended Figure S4
Extended Figure S4a
Collagen Area (A.U.)
Standard MSI	Low Dose MSI
251.239	119.384
248.837	110.328
151.238	64.5575
162.494	120.573
Extended Figure S4b
Scar Thickness
Standard MSI	Low Dose MSI
797.56	351.626
1117.8	572.42
780.485	305.003
479.873	242.688
Extended Figure S4c
aSMA/cell
Standard MSI	Low Dose MSI
163.837	15.0233
120.74	16.1685
110.112	10.8986
92.9643	10.1587

## Sheet: Extended Figure S7
Extended Figure S7a
Rac2
MSI	MSI+Rac Inhibitor
76.8155	2.7529
129.46	39.4252
55.5514	4.20064
55.1364	10
Extended Figure S7b
F4.80
MSI	MSI+Rac Inhibitor
0.935942	0.553146
1.09905	0.441568
0.619153	0.446022
Extended Figure S7c
CD45
MSI	MSI+Rac Inhibitor
1.25347	0.888679
1.19367	0.618114
1.71483	0.506864
Extended Figure S7d
aSMA
MSI	MSI+Rac Inhibitor
1.11984	0.568101
1.03295	0.645701
1.84307	0.505524
Extended Figure S7e
CCL4
MSI	MSI+Rac Inhibitor
0.788681	0.400361
1.3039	0.603619
1.52091	0.465565
Extended Figure S7f
CXCL2
MSI	MSI+Rac Inhibitor
0.788681	0.400361
1.3039	0.503619
1.52091	0.465565
Extended Figure S7g
CD44
MSI	MSI+Rac Inhibitor
85.74	71.34
108.9	12.32
82.97	8.829
Extended Figure S7h
PDGFRa
MSI	MSI+Rac Inhibitor
77	60.4
100	9.1
72.556	7.2
Extended Figure S7i
Colocalization aSMA & F4.80
MSI	MSI+Rac Inhibitor
7527	2431
10002	4331
3588	4942
Extended Figure S7j
Col1a1
MSI	MSI+Rac Inhibitor
138.878	32.9742
99.5495	44.7225
129.113	23.1534
